# Supplementary material for: iCLOTS: open-source, artificial intelligence-enabled software for analyses of blood cells in microfluidic and microscopy-based assays
Source: Nat Commun. 2023 Aug 18;14:5022. doi: 10.1038/s41467-023-40522-4 (PMC10439163; doi:10.1038/s41467-023-40522-4)
Supplement: Supplementary file 7 — Source data [file 41467_2023_40522_MOESM7_ESM.zip]

Archive with 5 entries (4 files):
- iCLOTS_source_data/
- iCLOTS_source_data/iCLOTS_source_data_supplement.xlsx
- __MACOSX/iCLOTS_source_data/._iCLOTS_source_data_supplement.xlsx
- iCLOTS_source_data/iCLOTS_source_data_main_manuscript.xlsx
- __MACOSX/iCLOTS_source_data/._iCLOTS_source_data_main_manuscript.xlsx
