# Supplementary material for: iCLOTS: open-source, artificial intelligence-enabled software for analyses of blood cells in microfluidic and microscopy-based assays
Source: Nat Commun. 2023 Aug 18;14:5022. doi: 10.1038/s41467-023-40522-4 (PMC10439163; doi:10.1038/s41467-023-40522-4)
Supplement: Supplementary file 7 — Source data [file 41467_2023_40522_MOESM7_ESM.zip › iCLOTS_source_data/iCLOTS_source_data_supplement.xlsx]

## Sheet: Figure 3a-b
Each value represents a single-cell velocity (𝜇m/s) value from an individual RBC
iCLOTS	Participant 1	Participant 2	Participant 3
248.964	909.091	1186.08	871.212
1145.83	939.394	1287.88	899.621
1184.23	939.394	1410.98	934.343
1111.26	1174.24	1212.12	1268.94
1085.29	893.939	1259.47	893.939
474.982	916.667	1250	886.364
543.908	924.242	1463.07	984.848
1346.92	732.323	1193.18	700.758
830.063	1073.23	1065.34	1060.61
1193.59	840.909	1420.45	848.485
985.847	909.091	994.318	899.621
934.583	878.788	1278.41	880.682
1048.09	825.758	1178.98	833.333
1081.19	886.364	1150.57	871.212
946.633	833.333	1231.06	814.394
1179.2	782.828	1143.47	795.455
356.159	856.061	1136.36	1231.06
1009.72	909.091	1373.11	1250
1112.11	863.636	1093.75	1268.94
987.241	863.636	1039.77	1111.11
1126.61	871.212	1157.67	1035.35
1138.23	901.515	1250	1250
912.997	861.742	1107.95	1111.11
948.245	795.455	1193.18	1268.94
1153.52	795.455	1157.67	1174.24
1200.57	801.768	1036.93	1212.12
1177.61	931.818	1086.65	1161.62
1200.18	763.889	1240.53	1098.48
658.041	742.424	1344.7	1174.24
589.383	713.384	1373.11	1136.36
991.812	670.996	1382.58	956.439
947.126	727.273	1171.88	965.909
1193.03	688.131	1150.57	1199.49
1059.92	751.263	1178.98	1136.36
945.218	688.131	1100.85	1010.1
641.899	795.455	1292.61	848.485
1097.12	656.566	1214.49	1123.74
973.019	738.636	1045.45	1010.1
1160.73	662.879	795.455	997.475
803.321	1250	1278.41	1174.24
851.45	1250	1171.88	975.379
941.258	1250	1297.35	959.596
894.98	1022.73	977.273	1003.79
995.186	1287.88	1005.68	1022.73
906.222	1117.42	1126.89	1098.48
1014.62	1224.75	1107.95	965.909
958.048	1237.37	1143.47	1148.99
1213.51	1237.37	1022.73	1590.91
812.07	1174.24	1157.67	1041.67
1112.75	1089.02	1072.44	956.439
847.511	1224.75	1363.64	712.121
1047.88	1136.36	790.72	959.596
974.417	1022.73	1250	1022.73
783.07	946.97	852.273	928.03
936.325	1224.75	1183.71	840.909
957.843	1186.87	1065.34	1035.35
880.359	969.697	892.045	1174.24
899.358	856.061	1129.26	1022.73
1023.95	1013.26	1079.55	1085.86
861.213	840.909	971.591	1085.86
947.119	1186.87	994.318	1032.2
502.201	1111.11	1107.95	896.465
529.813	946.97	965.909	984.848
1178.18	1098.48	1039.77	1136.36
1155.94	833.333	914.773	1013.26
798.056	1148.99	982.955	1010.1
933.163	1145.83	1373.11	1051.14
838.618	878.788	1325.76	1070.08
1073.61	1070.08	982.955	1022.73
778.586	1022.73	1056.82	750
818.761	1060.61	903.409	1013.26
868.252	946.97	1143.47	1073.23
968.919	886.364	960.227	899.621
814.874	1073.23	1231.06	1035.35
908.836	1098.48	1100.85	1047.98
960.403	992.424	852.273	909.091
926.857		1174.24	1363.64
753.627	757.576	1017.05	803.03
941.958	962.121	1157.67	858.586
955.414	692.641	1093.75	814.394
859.944	893.939	965.909	795.455
881.887	893.939	1107.95	833.333
804.992	840.909	1093.75	852.273
842.226	918.561	926.136	880.682
1172.66	1174.24	1017.05	804.924
831.862	1098.48	954.545	767.045
1097.26	994.318	931.818	785.985
806.046	1161.62	1297.35	880.682
845.841	1051.14	971.591	727.273
790.553	1107.95	1250	772.727
1063.86	984.848	926.136	1013.26
831.418	1111.11	954.545	814.394
718.626	1098.48	1100.85	1212.12
882.82	975.379	1183.71	1609.85
529.189	1199.49	960.227	975.379
1000.99	1035.35	897.727	1035.35
809.012	1013.26	980.114	823.864
870.54	984.848	1235.8	1111.11
1275.2	803.03	1171.88	1010.1
841.873	1013.26	1058.24	890.152
902.265	1041.67	926.136	1010.1
913.534	994.318	1001.42	1085.86
965.074	893.939	1496.21	1111.11
804.003	994.318	852.273	928.03
849.855	871.212	926.136	1022.73
1115.37		1005.68	842.803
762.586	1060.61	1072.44	1022.73
1096.32	984.848	920.455	984.848
892.157	840.909	994.318	795.455
818.103	1376.26	1268.94	965.909
998.164	833.333	857.008	909.091
743.3	1051.14	1207.39	1073.23
1034.79	780.303	931.818	1032.2
1032.84	886.364	871.212	928.03
858.365	750	1115.06	852.273
1100.04	810.606	863.636	823.864
895.241	856.061	1136.36	1060.61
778.851	808.081	1093.75	734.848
845.118	814.394	1136.36	861.742
998.842	776.515	994.318	776.515
1025	848.485	1051.14	795.455
802.535	803.03	1155.3	852.273
979.582	703.463	994.318	767.045
839.14	744.949	1039.77	861.742
796.007	751.263	1171.88	984.848
993.961	803.03	833.333	871.212
772.308	707.071	1115.06	787.879
709.632	126.263	977.273	795.455
752.81	726.01	926.136	833.333
844.145	670.996	1028.41	880.682
750.884	638.528	871.212	880.682
619.885	676.407	814.394	833.333
879.676	751.263	842.803	909.091
786.447	801.768	920.455	937.5
821.706	1126.89	903.409	742.424
696.386	1186.87	909.091	772.727
834.22	1089.02	1036.93	871.212
707.567	1148.99	857.008	688.131
699.125	1164.77	857.008	669.192
654.143	1070.08	785.985	704.545
816.092	994.318	994.318	656.566
739.506	969.697	869.318	729.167
768.152	1186.87	833.333	669.192
748.896	1060.61	762.311	757.576
720.747		914.773	689.394
731.81	1079.55	823.864	734.848
805.203	1032.2	795.455	650.253
675.875	1117.42	847.538	776.515
746.18	290.404	809.659	934.343
923.576	1079.55	880.682	785.985
717.407	1051.14	920.455	814.394
838.019	1041.67	828.598	863.636
673.353		897.727	840.909
775.045	1013.26	1022.73	928.03
695.682	1032.2	726.461	772.727
750.65	939.394	971.591	795.455
700.541	1079.55	757.576	785.985
695.385	1003.79	795.455	742.424
853.632	848.485	804.924	787.879
682.935	918.561	804.924	765.152
826.08	833.333	767.045	776.515
727.606	931.818	809.659	681.818
677.855	956.439	892.045	712.121
709.312	916.667	738.636	700.758
721.083	992.424	937.5	656.566
632.607	1041.67	800.189	814.394
629.058	803.03	809.659	776.515
832.911	818.182	814.394	734.848
769.433	975.379	852.273	823.864
857.934	916.667	733.902	861.742
655.977	780.303	702.11	780.303
731.263	795.455	971.591	765.152
726.205	856.061	926.136	814.394
702.863	782.828	937.5	707.071
731.548	871.212	847.538	787.879
784.216	909.091	814.394	833.333
713.135	757.576	809.659	742.424
792.328	782.828	800.189	734.848
645.987	840.909	852.273	772.727
640.154	751.263	847.538	694.444
896.767	780.303	833.333	727.273
	776.515	926.136	757.576
	719.697	757.576	772.727
		742.695	719.697
		1029.83

## Sheet: Figure 3c
Each value represents a single-cell velocity (𝜇m/s) from an iCLOTS analysis when the maximum diameter parameter was set to the column header shown
3 (n=0)	9	15	25	51
	1188.66	1168.87	1176.64	897.802
	830.478	1031.39	812.896	381.573
	906.032	796.094	973.383	782.296
	809.286	977.864	891.726	849.377
	1099.76	831.687	1032.36	793.178
	977.127	1029.87	1048.26	291.816
	994.728	1017.95	977.663	817.863
	444.832	962.471	361.869	786.703
	473.879	1038.32	365.418	585.648
	936.959	946.719	986.86	808.253
	1091.63	423.217	977.239	809.777
	417.308	361.89	854.045	162.526
	831.548	988.138	759.948	602.003
	1048.01	695.504	890.38	887.566
	785.896	968.89	382.282	726.504
	710.261	838.799	913.563	783.872
	904.389	746.237	849.232	610.49
	629.061	790.09	652.954	701.721
	860.557	862.63	920.023	781.689
	432.673	413.688	881.691	613.804
	784.835	911.798	952.133	596.383
	840.431	926.442	690.725	828.494
	928.885	856.278	816.453	772.026
	730.516	663.451	916.632	646.353
	823.204	867.932	782.204	575.145
	800.597	880.158	942.544	781.277
	867.082	936.875	844.152	591.366
	947.488	953.4	703.284	621.332
	1189.75	1112.27	869.171	695.374
	931.805	662.627	810.308	591.179
	611.268	920.885	714.803	601.018
	772.174	769.664	1028.59	517.636
	840.182	779.072	1000.08	316.973
	799.8	921.762	792.953
	789.327	803.052	951.818
	633.614	703.089	1017.63
	921.938	858.977	832.427
	857.576	813.78	975.578
	801.304	671.819	768.148
	632.402	978.146	715.047
	83.2276	925.034	664.571
	753.601	804.744	892.822
	948.096	893.377	782.03
	716.165	1050.98	796.458
	619.258	832.615	876.262
	696.783	999.399	724.664
	558.965	760.931	668.31
	860.139	713.675	887.778
	680.176	609.714	805.392
	663.46	852.045	711.522
	765.725	763.804	656.205
	741.862	652.972	816.84
	616.836	822.526	640.685
	743.16	786.724	788.182
	786.596	715.966	795.653
	698.639	677.823	787.542
	693.075	884.822	774.428
	766.91	776.468	771.932
	783.127	735.636	598.489
	634.278	710.422	674.349
	734.71	649.717	849.408
	778.208	813.429	788.423
	660.59	620.351	377.623
	571.385	688.528	637.513
	671.585	762.173	837.132
	296.159	780.131	601.071
	310.59	807.05	805.615
	826.819	751.487	813.99
	573.474	951.518	392.845
	544.852	759.435	661.202
	714.969	600.092	702.323
	355.19	630.418	736.511
	544.168	846.69	729.715
	631.753	775.455	589.624
	611.435	765.386	657.32
	641.632	384.658	850.593
	641.768	644.917	902.744
	656.946	778.47	599.878
	713.538	609.002	652.777
	655.22	814.264	409.423
	636.924	777.776	782.201
	548.233	390.287	814.336
	664.022	647.458	892.363
	653.287	687.09	683.727
	831.95	736.211	830.623
	880.825	727.826	713.773
	521.326	641.405	880.137
	601.347	596.805	722.101
	809.042	860.924	723.042
	740.736	634.579	712.136
	605.974	743.58	591.943
	753.019	845.406	759.6
	799.157	881.323	627.574
	624.67	573.414	599.002
	648.916	651.637	570.809
	661.797	453.393	729.399
	482.715	781.351	630.199
	573.392	892.495	741.516
	669.595	786.855	703.427
	628.387	644.79	683.515
	619.365	737.706	728.5
	577.306	717.296	752.856
	680.002	771.895	908.223
	756.311	676.482	708.253
	668.306	683.028	688.818
	673.842	617.638	728.645
	545.475	694.736	821.591
	593.572	709.744	605.5
	648.129	595.766	680.255
	747.836	756.44	591.001
	595.519	581.606	811.261
	584.003	622.465	902.024
	629.715	548.669	655.426
	610.985	720.864	632.262
	668.629	628.071	699.427
	637.03	669.242	757.617
	686.238	725.493	637.726
	680.619	681.419	591.349
	735.337	718.61	677.336
	738.47	713.457	800.084
	602.97	858.081	719.105
	671.219	783.041	782.644
	789.107	688.4	593.865
	719.087	622.093	695.106
	795.659	566.602	853.994
	625.78	804.768	580.815
	682.517	603.935	551.982
	595.822	651.423	579.095
	475.249	581.22	456.533
	571.259	788.558	672.851
	591.315	898.082	393.231
	681.277	657.06	593.91
	522.234	604.551	637.842
	725.173	737.636	579.389
	812.878	683.364	694.064
	564.222	601.98	541.406
	645.472	573.313	508.604
	559.431	794.699	650.478
	616.453	642.569	547.248
	685.047	697.189	571.343
	634.873	715.991	667.449
	670.497	746.321	574.693
	558.082	537.898	567.135
	548.183	669.336	627.857
	508.874	852.047	571.962
	590.23	565.779	613.708
	768.029	533.296	508.487
	679.544	572.545	393.288
	580.742	421.215	282.349
	519.756	418.529	711.207
	619.735	635.79	585.093
	537.663	409.59	644.478
	516.117	576.363	660.925
	497.646	616.543	648.863
	495.232	588.824	558.633
	578.183	662.036
	578.583	486.49
	584.67	488.617
	556.171	624.19
	555.958	539.645
	568.837	604.448
	500.018	627.199
	463.185	561.099
	449.981	636.031
	583.143	550.714
	444.532	563.894
	567.299	554.861
	461.004	590.938
	557.39	397.132
	496.014	261.655
	531.837	243.476
	573.045	322.765
	669.24	656.205
	469.024	566.845
	553.341	628.98
	503.766	634.202
	586.778	610.139
	511.99	560.329
	550.359
	526.241
	512.377
	544.272
	426.142
	598.346
	472.447
	353.072
	260.924
	603.144
	515.762
	552.728
	578.278
	570.793
	567.418
	499.899
	502.089

## Sheet: Figure 3d
Each data point represents the single cell velocity (𝜇m/s) of an RBC
Run 1 (n = 914)	Run 2 (n = 829)	Run 3 (n = 931)
506.257	594.265	792.319
554.887	569.504	514.226
556.824	373.749	631.954
452.06	244.285	318.516
649.793	586.574	577.968
635.693	629.473	581.201
455.96	180.4	559.674
325.916	172.905	562.099
551.542	274.9	558.706
568.212	608.055	557.258
517.006	320.824	535.467
554.637	498.548	539.406
511.644	607.594	352.953
653.068	678.258	759.566
547.823	565.826	536.378
528.236	325.032	100.363
522.487	609.733	686.61
584.666	590.328	554.718
529.809	535.026	514.384
542.529	510.897	675.659
542.021	577.492	572.304
391.646	506.798	664.532
413.757	462.035	577.074
415.755	600.563	537.005
544.632	504.989	492.755
432.168	275.831	507.473
524.751	582.07	533.25
567.507	583.185	520.922
390.282	612.156	509.707
366.888	469.552	669.313
405.011	388.198	508.296
314.182	372.651	595.563
501.429	582.488	592.702
588.649	551.121	557.9
303.75	640.685	529.613
583.143	575.928	530.236
407.316	529.731	144.349
576.038	349.866	540.811
554.336	610.763	327.183
506.773	633.076	480.748
556.366	534.461	511.597
421.081	565.353	496.826
583.915	511.018	601.467
378.108	572.451	600.703
607.965	574.554	509.46
506.511	322.596	509.159
499.611	573.988	399.531
579.29	552.751	507.159
548.197	556.841	525.347
543.136	327.536	499.261
456.771	648.431	372.047
515.207	676.687	528.76
541.738	540.496	413.26
560.604	561.73	401.767
558.407	633.299	595.68
398.953	524.305	530.698
316.183	652.184	543.248
536.327	446.679	249.728
496.14	552.239	435.856
111.79	543.44	424.226
405.057	568.561	507.988
596.534	491.99	377.912
543.909	411.5	524.405
293.873	575.34	533.236
204.687	419.029	508.459
570.147	580.677	503.705
317.568	504.866	505.899
119.419	597.053	508.281
104.451	523.762	365.867
492.523	542.044	542.074
197.896	573.644	466.879
141.653	598.794	325.771
509.607	586.258	512.905
627.166	432.986	622.71
528.094	579.652	561.78
522.132	718.989	532.281
488.292	517.745	561.487
640.975	510.435	434.791
445.141	335.557	26.2017
482.643	595.579	524.071
512.695	523.561	456.678
410.755	781.356	521.475
286.319	559.87	509.454
410.335	335.03	587.775
550.069	365.184	351.006
487.269	258.366	516.892
369.72	263.872	537.993
286.946	443.513	517.343
522.256	532.343	526.568
515.961	524.622	540.286
649.837	562.947	478.914
543.423	612.496	486.12
492.31	558.368	482.537
498.633	519.578	312.915
558.696	502.518	504.347
503.553	499.998	499.626
636.021	606.226	627.34
586.641	525.116	274.126
519.445	505.663	516.988
458.873	566.563	390.612
583.283	500.097	382.173
417.853	494.382	547.776
758.727	325.489	124.709
595.462	664.878	487.349
503.565	322.878	515.99
506.666	496.553	564.484
373.475	543.975	563.406
549.794	518.831	407.982
543.705	554.517	444.128
614.186	512.491	531.769
482.89	581.247	101.167
523.381	352.155	464.8
510.839	495.185	449.356
540.919	523.887	274.613
312.114	503.632	569.007
473.095	369.178	432.486
287.758	434.002	325.087
519.687	568.366	441.213
284.701	590.423	480.265
455.123	255.108	471.658
529.414	521.822	610.276
302.553	321.47	481.457
523.45	506.67	484.089
478.179	456.361	440.842
544.198	571.78	302.825
502.429	528.479	546.283
489.277	605.966	307.279
266.501	487.318	472.315
497.523	518.881	561.417
526.121	483.02	488.505
388.1	325.9	485.352
492.415	473.19	426.196
593.699	538.581	486.004
512.098	568.146	494.291
391.845	491.145	461.035
488.703	484.113	533.933
423.999	53.9234	422.568
487.416	572.306	477.022
407.725	404.439	403.948
492.007	312.851	500.558
473.804	556.923	532.003
502.912	727.569	409.957
464.56	456.418	450.991
537.702	472.138	482.652
494.354	702.271	474.758
511.358	490.189	449.867
518.486	606.121	491.868
484.015	492.194	619.861
491.243	573.986	560.688
491.223	448.684	315.473
503.66	521.981	502.541
567.42	691.575	424.593
509.578	564.753	476.665
497.01	515.808	474.684
423.732	541.157	694.691
534.519	484.857	552.102
480.449	429.885	406.739
330.034	586.787	449.825
586.875	220.53	475.918
456.774	514.452	288.779
460.726	554.121	660.949
466.496	585.235	500.729
471.197	535.903	303.634
336.624	477.38	442.556
537.391	496.447	498.678
552.965	571.068	553.128
505.198	178.438	574.841
475.951	240.328	455.364
516.925	351.435	472.362
518.394	493.435	504.229
517.467	577.193	463.529
477.704	521.565	569.214
597.689	480.603	486.806
451.949	489.092	416.506
452.869	339.752	464.276
474.148	463.507	434.661
474.356	317.508	474.503
477.605	493.357	481.316
506.079	642.415	599.253
474.707	448.515	459.96
453.918	498.954	524.552
481.112	470.543	409.069
461.176	224.282	574.16
462.521	270.969	499.257
473.479	144.035	460.635
519.948	506.42	471.966
438.148	491.779	464
510.772	538.661	474.429
466.817	135.026	489.983
487.919	494.923	527.505
462.418	545.579	464.765
471.02	349.181	536.775
497.593	251.538	341.951
492.173	353.849	468.602
458.428	400.581	463.452
498.498	403.381	439.543
469.365	482.572	337.742
517.818	496.203	502.628
436.878	506.239	445.225
475.623	433.605	464.747
37.6668	272.273	660.817
549.287	498.232	480.08
443.48	550.931	440.028
541.818	528.572	450.831
460.06	486.404	477.591
394.44	472.636	483.583
438.577	412.866	475.158
357.751	289.635	436.857
478.077	527.309	294.667
527.868	557.054	443.718
522.452	289.649	428.871
534.894	507.571	544.497
482.527	498.466	507.955
302.161	435.684	460.614
448.295	445.116	505.739
447.674	488.689	414.362
528.947	492.046	442.337
449.531	472.134	452.654
336.783	481.972	431.463
419.619	576.102	443.387
441.078	488.851	476.347
457.017	585.37	459.065
323.819	468.366	444.188
489.771	453.097	548.883
492.61	473.002	87.6335
435.562	471.094	423.746
503.696	472.278	504.155
457.267	124.902	520.245
591.789	572.087	501.534
449.542	471.675	459.644
433.914	429.648	511.673
445.194	481.33	275.45
474.83	438.399	497.589
468.169	334.955	561.641
381.24	527.887	478.252
519.114	364.507	459.811
513.769	472.731	411.526
491.438	415.433	439.82
476.241	492.565	583.735
458.08	526.343	485.37
492.659	455.856	439.981
603.667	58.5044	467.937
498.216	452.354	453.958
309.433	395.339	438.21
462.539	433.279	440.822
588.868	553.315	430.693
513.918	721.66	404.499
440.673	412.958	459.424
358.67	404.239	489.205
401.294	298.067	491.641
570.726	594.074	479.536
347.518	486.727	414.421
545.675	523.587	481.572
466.895	466.031	472.46
485.654	456.986	459.515
399.707	311.883	426.914
446.362	455.231	458.413
497.691	451.202	451.178
484.003	454.234	459.758
413.731	489.826	425.562
414.029	383.34	389.503
515.683	479.812	450.938
468.12	74.2291	464.365
488.752	425.186	470.298
441.716	477.721	446.114
412.537	437.641	410.388
464.278	455.031	436.167
548.533	535.64	380.447
524.809	546.195	403.195
404.59	508.276	429.382
429.201	486.949	429.943
459.294	505.992	431.665
560.43	560.602	313.643
488.788	531.401	416.796
502.121	460.726	523.678
467.015	463.249	291.423
496.178	448.746	473.894
427.201	431.75	500.111
517.961	432.91	406.346
442.481	503.247	443.172
430.634	452.345	421.861
416.12	442.441	376.253
430.519	515.007	437.075
303.44	315.46	374.853
568.156	489.314	452.762
568.252	547.019	454.4
413.055	505.363	457.716
263.189	364.635	461.947
522.131	401.59	442.86
392.455	519.19	403.512
446.472	423.252	478.024
484.802	480.157	362.927
543.477	444.087	429.113
481.847	321.52	377.69
518.427	484.884	398.025
492.434	418.19	363.341
445.442	499.66	483.088
552.68	477.052	376.948
433.285	554.799	479.717
482.321	388.115	412.944
453.317	300.557	396.159
515.024	487.832	442.837
408.872	467.077	541.317
429.719	477.023	465.415
420.111	462.825	478.362
540.162	425.659	539.875
438.631	497.969	411.456
549.754	448.347	405.997
516.351	470.625	469.909
437.218	518.192	417.83
486.872	441.924	456.209
475.439	457.38	460.847
534.878	439.906	432.117
571.686	364.012	432.394
492.395	392.234	289.189
436.85	374.258	404.484
557.662	384.401	405.277
447.211	422.721	378.554
482.131	433.057	506.447
562.708	420.907	399.603
413.131	401.9	420.298
41.008	390.46	438.668
380.214	284.575	355.068
389.541	535.78	430.85
575.778	426.596	284.209
413.12	427.007	396.902
453.862	506.961	439.444
506.516	423.423	441.979
472.889	425.979	517.532
600.049	407.674	421.846
447.068	392.739	482.133
406.924	298.553	343.736
574.225	216.935	411.348
483.169	452.725	371.487
522.416	409.624	364.891
543.437	409.194	470.072
440.334	403.064	445.893
406.242	350.964	491.796
363.198	417.117	415.212
384.998	501.854	419.899
550.755	410.005	447.293
430.277	414.37	411.47
441.569	414.014	380.276
462.645	430.802	392.529
478.073	312.631	503.554
425.671	428.576	417.759
447.923	476.846	416.752
579.221	466.293	395.817
431.948	383.635	528.443
467.466	417.46	410.723
423.741	428.432	413.273
471.831	479.543	437.836
477.066	419.373	417.594
450.193	400.858	315.23
456.005	406.545	338.189
67.1358	386.345	325.268
507.474	368.051	514.944
465.537	442.755	410.14
432.36	406.434	407.277
456.392	334.41	411.1
519.197	415.042	393.229
487.062	306.095	388.746
685.756	385.023	511.004
433.918	649.517	335.992
392.998	390.641	263.314
355.682	449.606	491.328
392.761	476.842	325.905
460.299	370.149	390.143
430.584	393.119	473.203
40.5469	476.208	420.618
461.512	407.184	439.634
475.502	386.165	282.054
522.744	381.167	448.251
444.294	54.2587	412.4
437.349	404.82	480.173
450.648	403.389	439.712
419.666	379.27	405.681
514.329	355.662	403.856
246.301	432.529	470.743
548.846	451.268	447.683
431.413	388.234	466.557
434.074	426.152	491.805
464.083	407.348	387.659
317.915	424.915	463.425
331.227	401.088	409.605
410.134	502.097	427.73
234.38	412.751	508.55
513.607	422.903	364.212
61.7046	402.338	437.143
439.941	391.647	423.844
459.41	399.712	471.34
437.514	505.907	442.351
434.298	451.327	385.797
442.944	406.447	384.437
390.985	332.916	284.027
419.8	482.463	506.928
449.812	355.468	524.039
415.926	403.535	377.127
394.725	139.044	371.8
421.716	399.622	441.272
385.915	418.361	479.916
437.221	386.944	533.598
418.382	460.012	73.7296
398.995	339.473	453.5
523.158	385.897	426.492
416.681	63.1086	429.929
444.346	449.897	460.288
368.876	385.653	458.822
397.959	390.191	389.027
353.347	390.246	426.949
403.812	308.303	435.597
388.052	380.56	380.458
367.676	472.241	415.73
406.385	385.362	288.54
410.946	372.49	471.986
429.963	458.13	387.892
212.612	450.536	382.709
382.275	225.616	377.841
472.824	378.713	438.687
425.791	449.367	367.442
412.402	127.436	498.057
437.745	415.373	510.393
538.883	404.024	369.248
399.306	372.219	367.629
429.114	395.99	322.971
409.647	389.94	470.18
489.204	396.675	536.288
394.009	436.752	349.849
446.995	385.998	394.945
382.515	373.956	406.864
388.881	419.577	360.599
280.994	341.806	382.433
401.912	547.497	381.532
412.086	359.407	395.692
518.791	381.204	394.392
411.985	305.17	381.277
458.074	450.99	365.433
375.533	428.729	381.583
527.063	367.186	457.464
412.33	345.692	417.368
389.767	383.137	393.156
507.171	381.126	381.562
432.963	395.978	400.764
343.719	539.581	392.389
386.643	476.067	383.3
383.39	383.895	362.868
488.418	352.488	438.191
403.758	358.519	412.968
427.863	480.957	369.461
375.557	366.571	372.458
445.849	405.693	425.412
379.046	345.319	375.039
177.139	375.358	379.772
468.273	358.363	384.127
383.291	393.874	493.48
455.817	526.282	387.795
373.085	428.613	387.755
398.223	496.573	409.524
525.985	391.013	289.441
426.595	429.63	421.288
391.203	408.338	364.288
405.409	467.399	383.572
424.415	381.947	273.482
383.128	398.55	413.603
399.683	384.661	403.848
467.266	257.846	411.194
557.121	384.018	384.747
368.011	262.066	360.013
364.784	487.568	396.973
384.079	359.103	366.373
345.78	368.016	386.55
277.686	386.728	431.37
518.033	382.81	525.055
429.053	397.97	302.245
375.843	387.045	329.962
384.387	423.576	409.66
429.657	466.774	462.315
417.06	473.726	408.534
398.107	392.342	487.244
472.949	343.046	403.242
332.279	255.371	420.563
405.347	231.528	406.368
413.067	55.3709	386.815
386.379	435.794	521.094
388.089	503.061	413.659
434.926	432.086	443.995
315.566	361.437	401.482
436.153	338.013	290.036
420.459	461.746	375.05
440.241	473.636	388.223
358.886	402.089	336.821
497.788	411.645	398.804
425.516	408.821	387.074
354.549	513.318	479.236
483.21	429.106	366.957
357.553	384.852	454.494
522.756	408.68	361.886
349.964	387.019	340.334
491.458	22.2475	455.799
374.936	309.317	397.103
408.834	425.296	384.751
463.382	329.224	398.583
465.492	382.464	412.674
375.494	452.812	386.311
373.02	413.668	451.445
369.116	382.067	433.504
465.127	341.524	404.878
239.629	496.969	409.476
460.112	386.244	274.654
357.465	390.443	377.102
360.674	431.384	276.484
471.228	381.742	376.736
365.665	385.639	381.9
211.197	383.277	389.594
294.488	263.188	381.456
309.827	385.641	307.41
398.354	354.278	369.341
388.016	479.693	322.291
352.832	475.686	413.134
379.069	384.818	527.614
501.411	438.523	145.683
369.501	368.644	396.912
342.726	442.455	450.514
399.55	397.628	397.483
342.16	349.413	423.487
238.257	404.463	422.989
369.48	406.237	342.989
396.582	416.402	389.507
374.61	429.508	396.742
458.34	434.193	488.805
345.495	403.742	398.273
362.747	233.037	458.58
394.471	217.738	433.308
382.325	433.735	359.045
359.354	455.025	387.088
468.945	372.317	378.854
456.591	405.723	461.028
397.198	366.853	423.026
367.995	397.274	323.06
430.56	296.678	351.23
363.506	445.289	385.633
396.616	336.127	423.178
338.3	343.285	444.503
169.388	241.342	486.619
450.433	373.714	381.866
411.447	25.3138	412.017
399.09	386.724	249.188
354.446	384.692	246.66
361.824	439.131	340.715
343.825	383.434	413.32
365.29	383.772	366.918
461.072	468.774	332.402
367.885	378.365	339.203
370.184	367.954	348.564
362.482	437.731	406.042
347.905	374.869	388.074
364.228	329.898	367.391
355.787	489.626	376.112
382.646	379.833	431.385
322.817	317.524	403.038
343.301	473.238	339.306
389.562	323.012	370.065
329.163	401.127	430.011
449.634	452.046	364.546
334.251	360.982	357.261
325.024	412.893	342.284
340.394	385.45	430.707
326.284	473.34	397.914
359.954	408.611	367.582
442.981	350.22	398.421
330.199	338.23	287.474
329.596	354.779	264.224
365.893	429.111	375.187
300.082	354.152	359.122
323.44	438.563	428.209
375.901	359.693	434.951
414.136	361.481	366.162
318.656	420.504	420.454
304.302	409.552	316.618
395.541	409.901	405.459
429.165	461.76	395.749
341.622	365.469	348.692
329.476	333.2	338.38
393.587	243.838	369.772
331.545	381.106	317.517
318.185	458.454	369.514
358.921	346.138	375.302
414.104	327.643	362.664
429.348	422.355	261.467
351.469	461.568	403.201
484.327	433.642	360.162
360.903	336.919	314.621
454.989	346.317	406.911
35.1821	392.006	374.291
349.422	444.843	371.786
348.069	394.464	397.623
344.281	418.047	356.936
425.602	448.895	426.76
434.798	341.969	376.903
462.948	367.573	421.226
329.8	351.562	398.323
367.094	420.673	365.769
309.963	385.391	401.336
325.962	312.547	361.314
445.067	343.648	388.667
446.711	404.757	439.692
411.549	491.169	358.091
315.109	315.783	339.539
302.8	409.294	333.963
433.228	362.577	366.786
375.029	435.06	177.345
330.845	349.669	343.687
314.1	349.812	368.135
347.69	417.517	341.763
371.489	392.089	423.292
369.673	434.994	347.702
314.855	371.842	337.961
390.135	347.195	402.925
408.937	325.441	336.414
249.996	366.917	330.471
300.337	378.385	375.935
304.612	329.102	382.513
251.788	326.866	377.49
393.423	349.451	465.306
360.36	357.08	300.477
316.862	307.976	363.091
307.723	298.195	433.26
401.581	248.615	558.754
324.61	385.116	374.256
389.262	345.976	406.815
365.013	402.253	311.329
325.313	276.437	313.709
214.199	348.466	32.1801
434.438	408.083	291.754
236.254	327.326	335.624
326.488	401.26	402.154
160.409	333.328	368
275.828	253.12	367.319
366.298	348.441	359.378
441.243	317.236	344.258
356.241	360.75	551.561
358.15	378.048	401.934
323.335	351.918	353.252
313.685	377.158	323.129
385.066	353.902	390.464
308.539	329.667	330.862
353.085	371.201	421.505
384.947	310.877	329.532
323.817	385.437	343.086
317.526	357.849	355.259
340.1	258.49	323.446
324.15	326.135	421.226
363.06	394.119	478.521
339.356	339.236	410.941
368.334	157.504	373.598
301.933	292.091	357.387
433.137	350.478	330.562
450.391	430.674	395.601
326.603	401.533	333.005
319.491	307.926	418.511
423.629	357.112	285.039
258.099	329.36	365.828
366.641	357.77	344.74
382.924	334.766	405.746
343.271	360.142	353.93
411.317	408.075	361.544
402.212	303.375	323.825
355.766	294.594	395.858
281.441	393.624	370.384
394.648	368.023	330.03
403.838	348.801	377.997
269.346	323.053	285.699
396.285	260.699	415.4
349.5	339.776	319.292
335.277	323.938	263.047
301.498	300.261	341.627
375.745	365.279	357.549
384.994	334.405	354.446
315.619	320.86	352.28
293.754	320.896	462.534
391.479	434.777	345.959
367.278	367.472	369.544
387.132	334.506	423.472
329.92	369.218	344.518
398.78	318.737	276.774
318.625	402.921	315.806
386.274	334.023	241.579
289.049	300.212	269.487
337.254	323.824	329.424
360.782	398.346	395.364
295.459	284.096	466.46
285.829	309.073	322.897
340.629	379.64	342.326
347.371	420.929	476.856
312.374	397.892	310.88
324.928	358.632	297.9
395.591	318.501	277.438
318.466	315.081	336.622
264.801	377.68	374.379
330.571	396.57	267.819
376.033	357.157	189.49
370.11	364.275	409.151
325.765	368.071	368.196
331.618	300.386	509.802
296.84	370.403	181.071
328.494	315.408	355.419
357.256	388.584	432.005
290.39	338.283	380.311
313.614	276.035	450.495
348.806	319.89	296.734
316.724	321.986	321.737
379.133	363.934	373.627
309.043	307.671	389.189
379.876	355.993	329.794
271.247	358.059	381.823
402.387	297.38	269.066
289.826	283.603	305.789
374.341	295.316	329.963
307.595	365.149	454.848
294.552	333.317	318.896
316.091	379.816	344.63
373.487	338.991	335.196
325.77	337.472	380.02
343.128	389.843	384.406
36.2728	359.817	362.655
322.543	315.755	384.501
442.601	365.136	321.322
254.75	281.117	449.017
339.841	366.577	423.89
337.09	367.769	265.444
317.044	406.151	392.885
236.307	304.866	376.352
346.451	335.01	316.319
319.083	306.703	39.73
341.726	251.285	254.239
309.67	293.434	341.927
295.31	315.863	342.892
339.726	349.967	365.993
314.824	312.935	360.3
328.458	220.665	349.108
377.292	360.953	308.686
345.159	348.345	368.701
340.804	341.273	454.508
345.585	250.589	328.336
295.913	331.238	341.544
307.179	289.375	320.242
240.522	281.405	337.668
342.007	377.888	332.745
425.59	268.221	353.844
305.775	290.303	304.673
346.96	364.381	24.4545
315.555	302.28	239.831
416.316	326.687	423.971
311.203	318.628	330.336
37.8363	280.127	340.039
321.451	345.344	453.167
302.832	208.963	471.109
348.114	347.064	316.487
287.81	357.521	329.1
366.063	289.54	348.521
332.617	396.39	320.825
321.199	379.662	365.59
274.679	369.965	340.741
270.428	377.776	300.59
186.613	314.552	317.611
426.724	385.846	391.793
316.727	275.778	343.772
383.38	325.215	335.727
271.772	357.619	384.697
314.208	401.468	289.777
306.128	362.492	305.417
226.36	306.593	417.414
307.515	356.378	328.812
281.31	292.632	315.565
293.479	314.487	320.971
381.837	341.609	373.735
356.931	250.529	316.879
53.5698	310.358	224.872
286.424	259.119	329.484
352.581	289.765	269.098
305.372	351.919	339.882
306.378	308.237	412.287
390.055	415.262	402.378
331.35	384.923	372.755
311.944	287.149	332.76
319.429	335.883	327.184
351.034	300.413	221.627
334.358	407.129	367.604
429.325	303.021	371.202
362.493	288.901	458.728
258.174	296.665	317.865
297.005	320.393	316.146
60.5545	329.393	344.873
317.827	332.745	386.116
418.7	18.2359	325.957
340.587	287.906	324.519
349.73	289.962	370.706
296.683	325.553	324.63
300.948	372.8	311.195
294.999	306.74	432.88
372.005	239.44	337.181
338.827	352.825	432.141
304.938	367.598	307.998
336.659	291.666	160.978
284.655	287.326	120.355
367.979	305.52	370.388
335.202	270.298	461.871
282.531	291.934	471.51
360.925	336.494	358.082
302.124	328.366	404.885
319.574	354.685	330.025
324.044	234.383	422.493
83.5085	252.443	313.372
315.395	284.968	452.411
359.828	286.996	346.65
300.747	340.288	405.011
356.697	281.454	326.798
301.972	283.261	352.02
278.01	297.261	386.958
348.316	268.469	325
156.047	263.458	330.336
320.391	345.276	351.877
189.752	291.171	284.461
257.035	284.149	449.153
286.481	277.155	309.384
122.687	275.373	421.029
320.679	318.396	423.603
289.551	300.946	203.85
332.061	284.744	420.591
301.907		321.56
277.443		443.991
18.0379		378.75
287.3		308.841
318.942		418.107
294.376		443.34
270.346		354.714
313.037		301.633
340.236		343.097
284.821		389.036
273.813		332.945
350.175		311.158
278.375		464.019
297.478		302.079
247.684		403.054
337.209		325.597
291.292		341.584
313.894		306.91
277.339		300.17
389.277		291.019
314.477		392.205
249.077		293.032
281.526		316.051
296.297		298.131
221.344		198.347
302.538		430.929
361.329		363.901
287.364		284.431
240.898		315.797
233.74		457.471
331.857		396.391
112.136		312.748
303.363		361.023
322.623		433.733
330.812		380.756
275.093		336.044
264.783		297.235
300.973		402.877
298.719		287.216
242.316		293.345
280.003		295.381
314.938		405.296
253.208		364.708
310.74		334.01
333.823		328.483
308.49		414.752
283.896		384.587
358.678		286.061
331.345		367.97
282.185		262.196
288.453		445.887
325.811		356.974
286.417		192.7
300.275		231.883
297.583		381.86
283.029		333.663
264.929		411.489
358.635		297.368
313.998		318.908
332.863		294.167
343.333		361.965
240.441		367.683
227.173		416.987
328.204		449.53
305.656		458.144
287.451		263.807
375.074		386.38
320.359		403.532
315.633		345.43
350.097		402.077
316.823		402.109
357.972		327.604
286.355		272.577
269.336		365.717
286.271		255.052
330.894		318.812
261.832		333.263
279.361		322.101
321.616		292.758
236.381		340.358
280.959		409.089
272.405		359.14
266.756		287.757
298.038		407.633
373.919		437.314
		305.37
		409.882
		310.276
		349.267
		393.07
		345.844
		356.387
		385.813
		395.116
		344.729
		425.208
		343.876
		328.93
		377.796
		240.497
		422.899
		319.705

## Sheet: Figure 3e-f
Values represent average single cell velocity (𝜇m/s) of all RBCs in a sample, or average size (pix) of all RBCs in a sample
In some cases, one healthy sample acted as the control for more than one iron deficiency sample, so values are paired
Healthy control velocity	Healthy control velocity, paired to IDA sample	Iron deficiency velocity	Healthy control size	Healthy control size, paired to IDA sample	Iron deficiency size
750	645	398.3	321	299	240.026
708	645	306	307	299	276.747
564	645	376	297	299	276.817
645	645	254	299	299	253.704
478	478	397	297	297	278.001
	478	328		297	269.126
	708	472.476		307	279.346
	564	621.38		297	277.535
	750	412		321	287.708
	750	396		321	219.093

## Sheet: Figure 4
Values show corresponding mean area and mean corpuscular volume for individual patient samples
Mean area (pix)	MCV
240.026	51.4
276.747	76.8
276.817	77.7
253.704	59.2
278.001	65.2
269.126	73.3
279.346	69.9
277.535	68.4
287.708	87.2
219.093	47.7

## Sheet: Figure 5a
Values represent mean velocity (𝜇m/s) within each profile bin
Profile bin	w, h = (20, 20)	w, h = (40, 40)	w, h = (120, 40)	w, h = (120, 120)	w, h = (120, 200)
1	399.99	413.49	418.124	454.154	454.974
2	437.991	456.051	457.161	467.613	467.235
3	457.136	485.187	486.365	473.612	473.353
4	468.354	499.842	502.097	483.94	484.005
5	479.893	508.336	511.243	504.689	504.789
6	475.301	513.552	517.522	515.64	515.551
7	472.507	515.503	520.18	520.162	520.548
8	472.211	516.176	521.458	522.801	522.769
9	480.54	520.127	524.722	525.376	525.468
10	479.031	520.679	525.872	527.294	527.71
11	483.169	521.287	525.744	530.346	530.473
12	482.684	521.654	527.303	531.185	531.326
13	487.151	525.836	530.269	530.852	531.134
14	480.341	527.64	532.878	528.66	528.777
15	484.937	528.313	532.296	519.458	519.646
16	488.98	520.512	523.962	506.072	506.02
17	470.324	501.563	504.149	498.891	498.538
18	453.151	469.452	470.406	492.517	492.915
19	414.014	432.137	439.241	479.768	481.789

## Sheet: Figure 5b
Values represent mean velocity (𝜇m/s) within each profile bin
Profie bin	Run 1	Run 2	Run 3	Run 4
1	909.005	882.596	911.536	908.593
2	966.467	951.215	976.033	974.713
3	977.124	969.251	987.256	985.654
4	980.43	970.465	987.476	992.324
5	977.652	964.34	997.497	991.258
6	986.319	961.967	994.182	994.168
7	987.5	965.58	990.904	986.722
8	959.811	954.554	961.324	954.427
9	900.219	893.313	896.605	874.082

## Sheet: Figure 6a-c
Adhesion studies where each value represents an RBC density (n cells/pix²) from a single experiment with a single microfluidic device
6A: comparison			6B: AA repeatability			6C: SS repeatibility
AA	SS		Run 1	Run 2		Run 1	Run 2
101	430		101.9	86.45		430	383
26	499		37.78	45.34		288	325
11	288		11.32	7.08		345	261

## Sheet: Figure 7b
Each value represents the number of protrusions (n) on an individual cell
Manual	iCLOTS
0	3
3	3
0	0
5	5
1	2
0	1
1	2
2	1
2	2
1	2
0	0
3	3
0	0
3	2
2	1
3	1
0	0
3	4
0	1
0	0
1	2
0	2
0	3
2	3
3	3
1	3
0	3
1	2
2	2
2	4
1	3
2	1
3	4
4	3
0	1
1

## Sheet: Figure 7c
Each value represents a protrusion count (n) for a single cell
Each column represents analysis done on the same sample image with a different sharpness parameter k
k = 0	k = 0.01	k = 0.05	k = 0.10	k = 0.20
3	3	3	4	4
6	6	9	9	9
5	6	7	7	5
6	6	4	6	5
6	6	6	8	5
1	1	1	1	1
3	3	3	3	3
4	4	6	6	6
5	6	8	9	7
4	4	5	5	3
7	8	8	7	8
9	10	9	11	12
2	2	2	2	2
4	5	5	6	6
6	6	7	6	6
6	7	11	11	10
8	8	6	8	9
7	7	9	9	8
5	6	10	9	9
2	2	2	1	1
5	6	7	6	6
1	1	2	1	1
5	5	10	10	11
4	6	9	8	6
5	5	7	6	5
2	2	2	2	2
3	3	3	3	3
4	4	4	4	4
5	5	6	4	4
2	2	2	2	1
7	7	5	5	4
2	2	2	2	1
7	7	6	5	4
3	3	4	4	3
5	5	6	6	6
3	3	5	6	5
2	2	2	2	2
7	7	6	8	8
7	8	11	10	10
4	4	4	4	2
2	2	2	3	3
2	2	2	3	4
3	3	4	4	3
4	4	5	6	6
1	1	1	1	1
5	5	6	5	4
3	3	6	6	6
4	4	4	2	2
3	3	3	3	3
3	3	2	3	3
3	3	3	3	2
2	2	2	2	2

[truncated: 15 more sheets: Figure 8a-b, Figure 8c, Figure 8d-e, Figure 8g, Figure 9a-c, Figure 9d-e, Figure 10d, Figure 11a-b, Figure 12, control, Figure 12, drug, Figure 13a, Figure 13b, Figure 13c, Figure 13d, Movie 2]
