# Supplementary material for: iCLOTS: open-source, artificial intelligence-enabled software for analyses of blood cells in microfluidic and microscopy-based assays
Source: Nat Commun. 2023 Aug 18;14:5022. doi: 10.1038/s41467-023-40522-4 (PMC10439163; doi:10.1038/s41467-023-40522-4)
Supplement: Supplementary file 7 — Source data [file 41467_2023_40522_MOESM7_ESM.zip › iCLOTS_source_data/iCLOTS_source_data_main_manuscript.xlsx]

## Sheet: Figure 3a
Each value represents a single cell velocity measurement (μm/s) of an individual cell
Healthy control RBCs	SCD RBCs
1149.57	84.2742
1224.41	240.681
1084.79	541.159
1089.45	572.351
376.996	518.399
437.441	55.6934
1203.55	63.903
1250.84	409.385
877.573	251.144
1152.28	110.199
477.974	59.2674
1026.71	435.396
1027.79	557.755
1050.04	458.402
988.715	589.987
1211.83	577.613
535.641	372.746
908.999	499.762
1031.3	630.449
1099.51	555.944
981.702	547.264
1060.32	384.972
1138.07	509.154
910.995	594.548
942.613	377.25
1106.29	556.013
1229.71	398.123
1173.4	544.81
1209.38	555.915
535.315	433.99
591.924	548.796
1018.31	514.448
977.185	528.899
1192.6	505.383
1088.25	556.25
939.805	491.186
667.198	512.623
1152.09	434.427
1013.02	600.245
1169.69	556.789
827.679	406.068
883.357	606.324
998.363	541.723
968.931	575.982
1065.57	530.432
908.772	480.974
1068.99	563.129
920.923	499.85
1192.93	469.161
768.435	598.31
1123.69	573.33
877.539	512.486
1057.07	554.9
966.472	534.527
801.522	489.137
968.998	488.909
953.783	476.648
869.381	490.387
930.195	405.283
1005.08	517.402
826.575	540.567
947.532	186.348
504.367	382.805
534.585	368.85
1203.74	594.204
1141.12	521.291
678.895	502.417
962.672	515.929
833.485	538.436
1096.97	17.8424
806.838	391.357
831.731	520.638
845.859	222.906
1005.45	319.026
784.882	490.841
900.251	536.86
997.745	444.369
939.348	493.468
794.408	575.279
981.435	400.741
950.377	443.578
915.941	486.93
897.03	480.892
822.761	224.555
850.642	543.202
1157.59	490.088
866.195	457.936
1095.05	547.601
796.119	545.484
850.603	143.678
952.844	463.424
1065.73	425.771
885.044	358.203
776.711	473.172
868.29	468.539
463.77	476.742
1016.75	322.283
821.248	515.82
882.366	442.141
1298.91	437.575
809.88	444.088
679.58	562.06
921.229	424.463
960.637	345.53
802.66	401.538
897.291	538.908
1105.56	396.996
771.045	441.422
1079.71	477.679
888.879	482.374
799.811	481.592
992.772	441.883
764.302	322.102
1000.36	454.416
1042	404.125
1081.16	480.071
876.37	435.641
905.547	403.864
749.941	490.952
798.1	476.954
997.594	496.87
1029.51	544.952
762.92	446.931
1016.29	15.5332
854.344	42.8311
790.796	247.734
941.124	489.858
797.497	634.389
638.387	415.881
769.073	406.768
854.916	203.904
789.859	476.242
767.908	421.526
905.377	392.485
782.123	369.644
847.4	530
726.103	504.864
829.775	495.034
647.797	439.892
715.143	555.057
654.086	423.927
821.312	275.675
730.904	402.743
743.146	466.518
749.731	51.1001
717.749	14.8464
764.465	297.959
812.507	497.85
697.92	459.084
769.732	496.778
943.694	490.594
851.552	447.861
732.62	322.513
665.912	335.437
771.007	462.563
710.731	481.928
780.17	371.891
696.806	365.993
740.23	550.102
688.651	375.469
683.315	509.989
855.629	48.5077
695.809	442.264
691.07	498.587
722.998	339.998
712.783	421.503
726.794	432.342
640.492	443.773
858.571	327.98
774.079	434.839
841.944	274.684
689.131	481.534
758.252	259.486
736.807	354.476
710.336	500.379
761.316	442.316
780.246	365.227
744.06	449.897
813.222	401.32
653.212	398.944
669.342	468.367
894.717	415.333
64.006	42.7138
111.641	359.761
68.7132	339.294
141.921	259.774
173.478	319.94
200.448	271.17
698.498	393.771
664.845	351.267
855.137	473.562
758.625	401.087
791.457	440.055
846.272	449.081
770.376	115.117
820.767	367.326
237.935	412.446
735.147	172.164
896.276	385.408
786.672	551.459
710.372	324.514
297.267	140.517
768.762	367.955
427.977	256.037
833.783	271.329
742.094	374.242
821.377	370.134
568.507	395.77
607.95	438.214
577.542	369.383
564.373	445.902
697.521	308.836
916.997	28.8304
705.134	357.926
880.856	339.986
770.225	442.748
795.303	464.009
624.706	317.955
739.78	9.55051
520.925	437.217
667.478	408.071
843.616	409.837
669.891	356.317
688.686	423.904
735.45	367.045
631.734	342.14
774.547	444.181
660.566	463.366
622.265	286.446
540.983	463.463
546.984	290.867
844.853	407.766
459.453	288.194
363.844	268.016
426.366	373.051
662.145	490.137
690.306	348.672
688.088	445.07
737.5	200.52
715.772	317.373
717.358	281.85
746.163	308.545
673.565	342.227
656.884	371.317
698.14	362.428
430.27	316.431
451.553	39.0251
841.332	414.344
744.854	364.449
750.636	419.093
486.638	269.379
797.897	259.343
825.84	404.497
680.966	190.412
752.302	31.3541
597.504	340.377
794.488	432.654
515.811	306.945
784.634	400.367
664.588	335.492
566.794	294.354
565.425	408.215
620.836	131.953
628.153	350.297
610.466	260.066
639.455	335.924
794.461	387.885
704.992	423.819
924.247	398.046
487.618	381.709
600.238	368.262
724.309	295.844
706.795	388.602
732.005	335.857
682.555	440.038
695.712	128.701
500.848	401.886
599.494	13.1161
681.121	112.654
592.853	417.708
646.188	215.754
843.538	263.123
684.576	317.724
784.864	398.848
659.143	59.953
683.036	324.651
658.157	220.341
574.269	339.047
540.526	433.704
334.443	93.6398
755.854	427.892
727.72	366.994
738.292	327.358
609.448	410.002
854.533	194.805
736.676	287.777
636.741	326.622
727.069	691.576
825.491	6.67433
594.746	525.783
680.552	328.424
805.359	392.865
645.045	612.684
688.071	521.922
491.475	545.953
590.271	299.599
373.555	435.452
447.794	431.661
401.088	428.197
712.134	368.58
633.099	549.61
842.953	391.176
601.835	548.984
730.229	611.315
628.64	435.872
643.438	296.286
633.716	527.575
849.477	583.13
626.778	441.362
627.098	498.649
719.029	549.907
620.94	55.2183
618.166	378.428
758.597	490.378
709.001	480.205
631.474	452.572
596.902	420.233
579.34	555.231
799.248	548.114
635.093	586.022
656.151	486.945
616.391	306.227
469.643	105.891
617.873	133.561
835.284	1297.86
592.576	205.928
615.661	53.9697
688.852	534.52
648.205	16.3441
431.827	296.654
524.896	430.159
267.731	107.709
766.52	511.582
481.695	557.964
692.427	499.074
529.801	354.495
516.75	530.063
680.903	299.471
616.841	539.364
538.142	385.233
718.775	569.065
562.789	604.502
710.081	507.882
558.17	466.426
634.176	310.863
684.705	539.55
780.319	597.083
622.724	504.833
656.227	471.983
731.91	588.003
684.408	595.118
636.385	272.256
663.236	425.151
610.277	515.392
419.702	496.189
725.245	472.028
614.27	458.785
587.632	507.793
811.174	501.163
605.375	506.493
773.7	485.844
562.377	575.615
704.328	538.608
781.196	324.009
593.536	449.929
521.99	476.848
562.217	353.241
516.737	497.76
403.589	506.204
729.098	457.7
661.924	530.104
593.979	488.429
650.978	591.132
607.589	496.993
318.787	395.421
339.982	409.602
568.328	370.093
540.133	486.709
620.668	412.034
645.177	345.802
591.723	19.8024
547.891	432.74
563.463	459.377
732.175	490.243
681.216	442.321
380.778	490.275
568.172	478.135
512.719	353.493
622.057	445.902
238.903	417.127
324.171	338.73
588.699	437.734
388.841	393.011
778.016	518.707
554.944	387.243
753.432	453.341
265.909	287.762
654.575	400.06
556.33	478.508
482.698	441.421
532.827	536.502
542.639	440.832
742.841	43.2876
653.534	412.295
629.381	434.259
350.367	357.052
688.998	478.324
296.322	439.574
645.819	410.273
538.055	449.167
526.218	598.14
535.341	479.667
644.499	62.5209
746.297	484.947
483.256	221.058
534.768	85.5087
674.114	492.647
645.26	431.406
782.871	367.442
626.654	435.911
655.663	452.276
694.294	83.6417
514.014	441.018
587.57	431.68
318.235	352.554
638.707	449.041
619.312	438.854
619.13	424.693
627.02	196.467
612.576	364.851
649.84	107.164
313.633	128.824
735.522	56.7709
384.344	145.209
614.974	159.135
537.532	407.766
584.839	131.525
581.163	41.6836
524.212	41.8057
462.138	62.8206
502.756	52.814
513.351	41.1008
719.567	413.136
439.034	323.321
637.735	26.4683
748.674	373.77
453.852	22.3917
445.115	465.446
503.072	394.767
653.301	388.254
209.257	344.415
481.231	369.122
606.718	455.989
474.996	347.255
517.734	412.627
590.137	115.865
537.175	422.546
489.75	288.01
680.547	363.212
602.339	95.3068
683.167	394.803
442.347	319.347
575.366	368.863
501.885	510.606
635.688	415.864
626.923	335.312
538.757	228.978
343.161	333.157
505.055	70.2539
627.905	394.897
429.67	400.226
535.855	398.886
589.731	445.371
582.428	379.028
606.237	453.328
517.21	32.7355
554.698	386.694
557.263	257.942
658.303	336.585
415.289	334.599
485.965	335.62
679.953	484.506
619.628	360.717
501.13	390.842
385.873	351.314
651.763	423.982
427.146	397.93
401.947	478.349
747.241	80.2355
465.687	429.579
423.824	330.466
487.14	11.3954
491.879	391.291
450.901	445.934
462.17	176.619
642.127	421.966
464.299	106.017
567.809	368.541
442.327	347.866
694.683	381.075
407.476	440.996
514.047	321.013
644.137	97.6794
433.288	295.066
351.463	416.768
423.062	362.319
393.355	378.127
491.819	103.426
410.224	359.887
703.176	376.484
549.459	356.102
25.2916	12.0262
523.749	364.478
576.379	369.913
596.364	348.119
640.461	408.972
400.972	347.13
463.277	316.355
495.178	317.75
203.517	37.1508
349.259	139.155
647.324	274.658
302.696	216.288
570.604	338.504
479.684	240.717
301.257	247.916
388.642	296.658
488.423	151.36
390.604	317.087
539.667	265.494
575.903	35.8394
420.698	397.464
433.119	409.793
537.979	350.208
534.895	275.307
516.233	263.941
420.181	271.701
345.34	311.586
541.802	400.1
429.798	284.037
994.136	338.518
987.289	340.438
417.768	516.007
358.645	185.545
995.275	342.948
689.699	346.732
981.651	436.408
813.805	673.386
744.952	630.597
705.269	320.257
696.549	578.581
960.468	364.007
908.242	631.762
898.927	407.441
843.002	410.718
662.839	532.552
910.544	509.114
840.574	626.791
940.201	383.116
950.069	567.197
1093.21	376.137
539.472	504.878
805.265	552.824
702.115	399.035
761.122	340.061
904.644	449.599
842.734	237.999
856.966	440.525
672.581	573.731
808.805	683.253
673.449	541.272
971.222	540.84
890.962	591.918
766.045	341.562
1085.71	470.01
604.581	71.1783
1061.29	299.15
614.482	380.738
996.944	578.29
777.295	518.143
727.32	597.087
594.124	480.585
824.965	276.635
734.518	500.292
622.602	317.532
921.682	64.5622
795.598	236.849
639.094	595.953
717.887	463.366
633.297	551.542
852.44	513.985
794.413	461.701
728.164	507.792
685.093	542.307
659.459	638
834.884	17.1947
620.826	224.098
665.962	581.133
634.205	580.82
766.3	531.463
753.554	488.232
787.521	458.278
705.177	720.71
744.886	441.075
605.163	40.6569
616.124	483.258
841.601	216.207
649.596	45.9477
360.821	675.44
717.956	415.977
621.82	561.83
820.389	641.416
605.776	668.413
599.125	659.32
805.15	623.351
588.692	579.774
840.148	591.286
636.947	417.754
688.622	297.207
626.75	579.254
709.856	474.794
570.241	643.503
652.7	662.073
618.707	558.9
629.628	501.836
723.515	469.825
870.08	829.712
854.579	29.2822
584.879	472.736
636.317	649.687
450.981	553.68
754.467	652.383
890.128	445.221
783.416	356.422
678.359	602.081
580.378	608.193
711.348	572.157
480.066	445.16
649.93	619.175
720.539	403.971
591.554	572.356
652.378	589.788
708.153	27.6774
598.028	315.785
737.308	616.897
674.195	589.777
571.338	569.875
479.417	243.053
695.262	173.923
528.572	196.591
712.243	439.218
700.385	592.113
665.677	485.177
703.824	555.585
751.425	414.797
858.125	525.287
686.154	459.735
644.123	636.985
531.667	477.707
533.228	619.852
605.104	552.934
588.249	226.356
597.376	551.697
811.154	313.79
660.613	600.99
605.938	446.27
658.131	11.7014
768.236	263.699
511.902	447.428
568.153	597.128
793.738	303.731
675.187	511.421
682.378	574.554
581.711	497.246
753.847	270.269
566.869	546.339
708.774	578.813
893.671	403.274
582.676	554.244
533.726	487.263
597.506	340.722
414.92	607.116
367.345	538.829
548.222	255.166
388.91	299.406
550.745	275.831
603.663	437.713
454.283	357.362
674.847	497.324
460.137	471.108
494.284	407.116
602.687	480.184
542.632	508.685
565.666	459.472
674.316	444.633
578.431	450.046
563.832	175.646
502.27	321.151
591.862	438.543
562.422	233.855
592.114	307.264
383.167	600.442
338.838	501.245
276.602	463.843
314.571	534.467
605.242	476.782
591.295	364.561
632.48	545.442
497.319	595.763
621.934	534.32
555.717	534.892
27.9864	633.743
47.6946	426.093
46.8246	441.327
69.9841	443.374
138.146	621.75
381.803	145.499
1003.02	515.615
957.974	534.15
503.969	524.664
954.799	329.575
982.556	319.787
812.239	234.416
653.611	377.199
782.685	195.668
1150.44	551.656
624.621	451.407
901.493	521.712
861.448	502.082
610.487	567.289
807.584	521.583
640.836	445.004
979.169	76.9825
728.589	381.794
1026.85	405.391
940.683	551.652
592.97	550.35
874.273	520.112
566.592	577.921
507.781	604.906
972.223	407.165
947.117	340.808
1023.3	381.575
586.47	99.018
554.653	75.1815
894.757	532.135
679.985	484.354
959.594	353.882
657.454	554.663
961.184	486.086
672.775	518.831
905.229	393.128
995.831	464.389
455.854	544.362
661.203	469.241
667.983	588.312
988.082	455.208
814.982	560.198
786.109	559.459
921.584	510.233
1065.29	535.728
917.714	587.771
802.236	545.446
717.427	490.633
444.881	290.962
466.756	257.147
945.47	485.667
856.939	414.232
894.826	482.864
799.489	253.96
317.781	340.002
1008.45	377.703
948.617	541.811
790.205	514.421
888.045	580.029
932.918	482.12
789.071	474.011
584.791	467.754
775.325	491.036
843.262	497.36
812.869	440.567
828.255	523.437
977.896	496.868
995.833	509.07
453.581	320.721
1211.73	379.574
967.495	398.702
802.382	410.02
835.949	536.625
462.184	413.331
568.783	505.286
383.2	560.144
727.293	448.051
415.351	527.056
944.676	228.889
1043.12	519.113
890.351	223.568
309.833	489.273
1096.98	267.34
597.719	347.761
863.01	293.837
392.986	432.355
383.657	398.399
784.637	525.147
1095.89	485.003
936.114	561.288
849.814	495.202
1037.02	490.433
815.688	494.572
877.602	512.208
411.401	346.164
922.887	515.348
753.922	233.69
585.818	487.745
490.431	473.144
987.521	318.078
841.366	509.599
995.284	552.996
779.687	443.005
466.106	318.604
591.041	348.645
807.7	514.955
682.061	325.047
648.736	513.56
778.959	409.959
759.251	432.208
740.2	510.481
846.272	502.076
946.464	572.579
923.045	345.599
793.107	475.786
989.215	479.801
806.411	534.162
458.135	506.147
1158.04	466.731
771.744	445.866
909.221	376.94
728.596	510.067
764.735	378.833
811.881	430.549
926.631	592.175
580.021	489.553
536.219	28.4038
879.785	216.146
828.83	57.2949
946.785	500.499
627.789	502.701
872.98	360.41
535.19	541.084
1008.07	381.452
936.511	28.7929
918.149	539.879
570.452	257.897
757.032	602.71
683.703	516.754
940.174	599.327
635.731	550.3
415.045	518.198
808.352	411.881
734.112	499.201
892.387	489.191
886.076	486.263
1026	314.388
828.396	391.475
780.194	371.468
724.714	560.911
619.976	498
778.686	35.4113
718.023	299.415
839.349	132.58
917.941	476.524
801.116	566.1
766.925	432.284
685.437	306.507
882.964	581.234
782.517	413.555
833.371	419.771
633.999	470.444
738.3	418.586
748.422	26.0041
555.746	323.628
896.835	403.508
726.799	544.416
673.422	476.386
775.849	416.857
807.321	542.72
825.733	423.179
725.567	508.375
411.995	368.674
694.042	406.586
466.725	457.139
780.65	443.875
778.439	531.79
672.588	236.451
518.643	435.97
782.521	469.694
617.626	512.551
560.17	426.897
564.712	12.2064
765.25	95.6585
768.465	379.932
766.296	349.793
753.571	395.881
367.418	404.474
616.902	370.967
613.33	496.574
669.08	485.445
597.483	539.617
697.137	427.885
715.909	354.008
511.777	283.439
829.78	335.455
685.9	509.769
555.271	391.97
720.507	268.942
334.347	453.203
516.625	46.9315
733.085	495.515
731.011	510.809
626.753	64.1187
627.262	461.708
695.819	168.471
538.469	52.0001
667.396	488.336
900.475	406.155
825.433	412.774
523.392	299.541
803.983	521.506
754.944	205.349
695.428	336.993
848.774	436.477
517.514	403.183
596.783	505.934
634.958	102.412
777.332	422.369
736.579	368.654
647.818	494.794
528.03	422.77
767.04	17.9789
514.204	370.841
879.601	417.483
589.505	24.1046
718.433	91.1211
776.996	391.186
627.555	315.958
611.469	414.984
448.655	473.674
686.25	316.972
482.27	440.988
647.801	495.705
794.562	467.361
786.849	468.903
721.251	86.2148
748.506	461.22
455.893	486.068
396.578	300.841
802.907	14.5564
660.93	488.977
650.159	464.221
741.56	460.618
866.557	249.088
666.309	428.032
703.827	514.622
559.145	519.059
667.521	490.468
726.404	437.044
962.469	400.736
744.55	341.197
747.305	448.69
479.662	247.797
421.315	413.294
778.399	445.709
649.509	315.389
719.527	380.167
682.833	457.486
696.603	397.545
500.832	445.113
624.727	281.005
632.089	501.642
434.634	57.3102
632.323	336.45
468.599	464.266
643.698	361.966
802.312	427.935
548.156	460.486
750.855	461.156
858.374	464.576
522.152	377.107
510.914	386.233
601.437	371.05
718.51	442.093
662.517	462.55
477.3	231.698
595.617	462.719
428.985	426.071
910.776	427.863
742.391	337.443
802.996	267.526
681.56	379.735
566.926	437.404
653.189	428.723
586.281	243.484
671.138	217.804
668.646	386.023
535.63	386.523
713.3	201.929
583.934	11.7222
797.377	400.92
511.816	458.003
625.155	301.43
309.312	115.777
567.2	407.231
721.235	445.551
451.722	45.6589
547.45	18.3302
689.132	495.77
637.352	368.192
579.941	23.8161
567.828	407.033
650.879	39.8409
550.174	347.039
445.158	475.219
593.059	414.752
339.386	37.7147
429.392	463.321
681.534	459.413
688.734	441.107
551.934	448.382
612.155	469.601
635.831	386.104
570.08	320.759
441.159	506.163
594.773	325.023
426.82	508.485
588.059	436.357
489.992	69.9955
436.448	350.747
807.669	389.161
458.41	400.764
705.005	41.209
315.325	109.659
593.664	430.988
578.691	30.8377
244.643	235.261
683.118	27.6641
226.826	450.645
440.188	67.5837
511.237	367.304
383.293	333.027
574.345	84.281
631.917	410.453
493.41	387.685
515.827	108.413
562.846	455.801
529.878	555.338
761.708	50.0143
585.579	468.021
454.063	296.1
311.084	55.4763
315.792	163.147
349.905	446.243
727.386	42.0268
454.46	94.0412
805.616	376.224
518.359	366.349
679.894	346.864
673.078	325.254
435.469	392.474
629.067	244.011
832.052	468.375
543.419	353.983
526.616	318.392
603.664	506.79
344.632	380.1
302.682	474.778
703.275	179.752
263.968	341.876
617.563	356.306
572.084	437.302
636.95	357.893
678.728	312.814
505.006	315.548
413.832	394.996
579.46	405.567
693.84	374.966
240.701	234.499
292.119	371.103
590.132	265.417
343.867	92.0367
439.686	167.584
330.179	318.629
441.746	367.03
565.117	151.98
583.593	268.077
138.838	249.502
234.292	1267.82
397.319	514.792
223.665	28.3607
597.626	32.6508
304.161	404.784
368.135	19.196
576.092	522.966
804.849	530.108
602.078	489.955
510.246	397.268
623.716	622.643
650.359	556.978
447.458	568.839
695.833	503.497
456.441	511.003
762.043	475.413
528.654	176.146
620.595	621.948
799.392	409.397
674.405	546.603
846.297	586.163
445.016	504.485
786.15	292.561
509.853	506.224
635.442	581.127
484.814	573.762
721.884	583.928
567.914	499.974
644.858	577.133
575.723	297.497
630.75	572.73
689.731	477.334
658.698	266.265
762.629	191.14
634.507	509.789
582.719	567.377
426.616	39.6685
794.5	354.912
637.551	492.557
600.282	44.0518
834.889	568.763
783.54	286.263
604.737	651.821
931.084	580.475
597.119	615.029
181.295	527.782
637.063	101.142
682.316	283.244
687.906	552.459
727.6	514.759
252.765	535.659
756.849	388.482
748.632	780.683
682.691	420.864
529.096	390.367
646.698	502.785
592.691	531.015
726.149	576.864
703.508	691.222
349.083	567.593
695.944	251.106
395.485	619.388
677.262	429.057
325.07	609.943
647.807	619.821
701.573	305.881
732.746	585.339
541.916	37.1455
498.714	325.251
781.865	473.445
652.981	629.864
612.848	561.861
631.062	337.426
697.727	540.506
618.628	557.625
706.959	160.166
676.88	303.67
673.177	591.702
596.265	576.72
734.694	583.852
702.635	333.65
728.941	579.473
628.716	379.026
689.375	594.682
546.949	570.445
801.188	506.434
560.027	568.021
760.23	572.724
527.937	34.4381
634.135	480.147
749.334	199.691
594.555	613.696
672.262	464.793
597.969	540.809
848.029	578.332
618.427	654.559
639.491	439.33
642.866	411.267
467.263	584.975
621.69	566.474
606.207	562.121
724.273	563.969
786.044	340.976
640.258	373.679
629.986	571.291
609.398	323.124
367.017	498.766
480.244	568.017
265.931	625.05
722.352	22.8076
486.704	544.306
670.266	556.832
744.071	560.374
666.298	555.338
726.83	450.938
696.811	574.554
520.318	635.825
615.702	423.566
704.244	12.1979
775.112	600.602
578.877	560.484
687.027	317.821
738.91	367.335
717.648	582.711
453.956	568.326
521.248	492.642
498.863	21.1204
600.205	549.328
627.519	432.152
655.422	233.913
439.355	241.1
184.637	575.096
577.556	483.513
692.929	579.914
577.01	487.933
604.674	539.866
161.208	552.229
859.478	582.241
521.465	542.33
613.98	586.531
738.935	605.883
404.334	565.896
552.048	476.019
402.596	418.317
811.095	575.713
321.431	468.427
328.953	608.459
580.009	480.793
721.136	600.868
485.087	510.372
613.225	138.571
207.705	491.883
637.385	451.473
727.845	379.054
754.608	519.159
616.88	450.248
313.55	468.023
681.249	540.627
413.667	625.648
605.521	518.859
596.902	82.5768
575.7	513.62
563.634	451.496
443.054	475.153
445.458	570.242
501.428	649.556
97.138	612.94
742.91	531.461
749.972	533.198
659.759	544.912
623.579	624.837
110.613	509.824
618.372	541.325
509.008	570.139
290.78	485.546
621.106	511.889
732.07	198.459
356.574	514.275
573.472	540.172
610.141	676.128
235.975	56.3371
720.614	668.279
617.459	47.6087
376.91	391.571
83.8397	270.598
550.382	558.652
384.273	444.623
574.707	27.6438
239.101	344.202
559.614	561.837
553.458	628.569
201.959	24.4028
331.381	516.624
486.464	573.291
575.517	551.303
553.279	188.366
316.547	569.113
560.203	94.9664
556.388	477.28
572.583	592.12
578.067	487.142
545.041	613.658
558.807	295.839
626.727	236.842
720.255	607.394
511.892	451.083
653.101	417.368
497.576	516.908
573.915	447.837
571.822	268.227
366.399	491.04
404.054	524.859
310.175	482.153
660.832	427.743
504.301	280.303
379.154	421.443
544.419	662.211
193.231	581.645
480.843	359.601
659.403	27.6418
306.997	484.899
527.022	547.731
646.369	570.639
624.985	370.632
445.53	488.858
490.697	476.15
533.022	401.943
540.349	316.883
301.721	181.998
432.229	666.43
205.939	376.176
437.512	455.989
381.455	589.025
314.357	517.553
565.266	488.594
370.018	577.953
488.421	449.911
506.071	530.807
657.242	542.21
570.733	161.31
452.109	545.546
541.863	468.019
568.073	427.203
484.398	373.343
471.244	467.049
432.726	443.973
534.236	441.063
599.732	439.544
708.995	178.626
717.569	557.801
591.085	479.138
499.223	382.103
360.537	581.024
574.802	375.01
569.791	552.132
541.209	350.556
196.232	328.273
544.738	523.727
680.588	506.707
125.354	448.669
549.194	500.259
165.601	445.302
542.57	620.265
558.776	502.805
587.242	452.302
624.796	417.412
674.171	29.0956
526.258	464.111
545.067	328.502
646.142	307.523
506.34	552.323
576.841	170.359
710.343	52.2031
212.729	444.234
579.751	337.06
474.539	277.014
545.02	531.768
420.572	595.395
367.366	155.356
472.035	503.009
514.627	412.135
618.402	295.359
425.699	611.649
580.39	282.078
511.721	502.398
665.826	427.997
572.928	553.589
484.721	376.825
628.567	505.478
383.575	383.651
270.417	468.008
579.692	469.907
688.608	541.66
619.167	430.24
459.337	415.634
577.034	475.901
235.706	94.5181
467.399	324.633
541.838	526.186
454.436	353.559
498.959	440.661
466.606	457.391
571.345	491.566
546.299	415.274
472.077	542.6
416.131	322.57
278.813	515.324
407.543	557.974
388.728	446.017
386.314	345.784
515.573	523.155
541.06	546.352
298.709	456.796
390.386	603.114
442.136	255.407
486.296	507.408
528.173	370.503
577.417	458.518
511.713	376.028
381.215	515.876
257.363	547.456
419.396	492.228
635.022	507.857
344.755	369.708
289.917	510.201
559.429	234.353
519.319	396.957
290.314	583.135
555.252	528.927
335.906	509.74
413.611	507.686
486.775	502.172
259.887	558.155
497.469	266.842
298.746	319.159
407.78	420.186
697.68	636.984
478.658	586.184
619.239	504.132
502.347	541.05
325.46	365.662
305.581	368.976
351.416	346.869
566.397	423.341
510.376	386.633
381.901	424.567
476.846	499.533
416.127	409.877
511.247	509.298
556.816	340.452
311.381	256.446
545.944	384.325
245.624	545.13
383.469	257.642
268.487	295.436
411.583	432.405
685.944	262.724
484.133	272.139
664.504	288.377
290.981	299.289
511.014	409.623
411.708	282.019
521.631	151.921
336.292	443.265
443.607	409.397
587.494	367.731
467.65	575.575
297.899	263.254
480.432	474.028
159.338	255.426
576.641	238.984
254.761	299.057
220.498	351.514
487.355	469.634
517.865	385.951
343.291	520.788
350.224	501.298
406.851	448.338
334.416	581.25
189.403	510.759
194.701	261.143
265.842	382.002
337.928	183.328
519.345	424.015
449.201	493.045
357.452	425.945
434.515	331.282
547.033	423.288
385.765	414.596
366.475	495.486
146.941	320.53
424.96	453.374
372.694	482.037
498.231	227.372
553.319	453.941
443.726	439.143
350.907	50.4086
290.316	302.272
431.16	593.288
249.693	521.509
568.588	423.438
432.661	494.597
431.764	437.141
288.753	254.702
249.913	624.228
471.067	453.549
399.407	169.12
146.326	616.926
202.824	385.75
318.07	517.752
302.735	500.73
342.28	10.9687
457.451	265.553
382.182	528.803
	566.164
	271.267
	457.067
	482.873
	371.139
	496.285
	444.317
	445.685
	432.839
	298.882
	481.764
	495.525
	416.03
	495.304
	508.792
	284.33
	290.589
	150.748
	218.533
	478.582
	471.673
	461.549
	29.9505
	555.915
	495.234
	400.39
	415.608
	420.525
	427.845
	97.5338
	469.394
	502.406
	462.059
	560.088
	357.235
	425.229
	445.835
	478.103
	107.576
	589.821
	637.643
	462.458
	316.736
	290.265
	496.709
	255.195
	495.651
	376.144
	480.788
	559.885
	393.546
	407.6
	521.655
	514.19
	455.994
	309.896
	409.248
	393.598
	147.239
	443.464
	383.333
	686.668
	259.958
	462.05
	405.053
	98.5452
	291.625
	163.153
	43.3636
	554.044
	79.4208
	402.786
	505.186
	514.452
	498.247
	362.991
	405.92
	477.529
	203.968
	321.088
	431.027
	363.682
	81.1654
	544.652
	415.881
	557.438
	502.793
	526.873
	187.394
	580.924
	435.96
	432.955
	576.307
	425.083
	440.816
	588.212
	318.257
	581.982
	398.255
	346.516
	367.673
	388.225
	432.657
	480.602
	482.233
	514.35
	485.813
	39.1463
	438.741
	293.378
	10.8515
	509.694
	372.85
	92.4941
	507.963
	321.369
	246.144
	457.619
	217.422
	526.124
	508.228
	299.693
	338.827
	537.131
	409.653
	8.36409
	500.893
	458.767
	14.3317
	458.764
	385.73
	418.861
	504.535
	501.831
	593.446
	371.849
	381.404
	563.683
	437.643
	505.547
	363.299
	440.03
	569.947
	501.073
	23.1962
	522.436
	412.332
	561.641
	329.041
	89.7654
	513.087
	195.391
	255.356
	368.97
	336.383
	481.204
	505.891
	406.11
	19.7759
	486.751
	490.531
	503.294
	340.893
	329.465
	567.018
	400.303
	477.628
	153.137
	76.5014
	449.632
	205.123
	557.01
	410.851
	479.863
	467.399
	382.76
	449.912
	384.204
	309.846
	494.196
	407.703
	536.545
	413.02
	316.97
	68.1251
	404.519
	444.456
	407.69
	512.262
	397.302
	444.959
	403.467
	255.8
	283.55
	428.467
	267.47
	253.243
	485.585
	437.348
	53.9194
	544.755
	405.256
	476.083
	142.096
	381.823
	397.508
	456.953
	356.139
	454.639
	181.738
	481.968
	423.468
	276.928
	404.991
	450.948
	531.034
	524.344
	327.427
	396.669
	350.021
	368.018
	449.307
	428.538
	33.4616
	475.83
	280.491
	489.653
	499.252
	305.801
	257.861
	437.411
	195.319
	446.463
	398.734
	549.584
	423.616
	442.278
	296.117
	229.856
	306.102
	324.089
	246.602
	42.684
	403.195
	381.581
	265.337
	367.444
	484.468
	205.182
	450.452
	285.22
	371.153
	305.487
	415.755
	331.356
	358.584
	317.38
	413.21
	225.897
	325.478
	315.183
	418.12
	350.422
	459.934
	298.599
	525.057
	484.904
	334.792
	460.311
	390.324
	371.756
	326.569
	395.896
	409.046
	470.478
	332.346
	437.433
	56.1972
	168.956
	440.476
	66.6054
	260.424
	531.654
	478.298
	70.6081
	503.909
	90.1922
	296.901
	351.84
	344.66
	335.885
	351.485
	473.978
	370.227
	456.869
	310.332
	443.648
	458.603
	467.499
	543.292
	383.94
	506.047
	448.187
	448.647
	352.683
	317.28
	406.602
	344.471
	466.819
	351.672
	328.15
	472.546
	341.079
	259.787
	473.908
	416.347
	448.648
	142.667
	375.279
	285.45
	101.759
	334.697
	491.969
	325.142
	398.053
	520.978
	62.3486
	344.651
	257.421
	60.5865
	226.194
	409.368
	29.5657
	422.733
	380.892
	395.175
	356.454
	10.9889
	325.851
	381.824
	216.326
	405.816
	408.108
	518.352
	182.292
	473.27
	256.567
	390.209
	400.124
	389.016
	388.721
	404.542
	435.947
	500.537
	301.957
	532.004
	490.135
	89.7695
	144.443
	70.7094
	101.143
	146.86
	67.6938
	32.1694
	189.385
	208.498
	228.174
	230.344
	521.634
	426.697
	577.386
	566.479
	325.744
	386.487
	507.766
	501.011
	308.353
	300.657
	585.071
	420.241
	438.309
	587.69
	351.588
	565.076
	574.104
	620.657
	489.182
	570.901
	456.981
	536.6
	144.253
	578.759
	574.222
	418.785
	592.638
	443.283
	565.83
	575.309
	582.408
	546.548
	588.256
	579.341
	521.599
	601.159
	582.733
	618.594
	18.8467
	466.185
	254.051
	649.464
	390.231
	574.671
	492.454
	587.369
	289.919
	614.517
	485.436
	549.944
	695.956
	561.288
	183.712
	569.22
	609.139
	689.856
	158.416
	587.341
	542.022
	543.151
	555.282
	673.271
	599.67
	521.778
	221.406
	399.038
	553.63
	522.954
	545.952
	773.818
	25.6779
	489.204
	205.704
	494.509
	513.696
	645.716
	201.65
	582.967
	98.4885
	638.698
	560.303
	749.125
	578.299
	590.536
	643.513
	11.9146
	566.039
	603.625
	430.452
	533.09
	594.52
	40.0855
	546.486
	619.37
	370.887
	540.209
	636.964
	669.65
	568.771
	606.908
	538.465
	613.372
	441.188
	818.402
	617.241
	727.538
	314.928
	48.5014
	588.625
	566.857
	627.857
[truncated: 563 more rows]

## Sheet: Figure 3b
Each pair of values represents a single cell velocity measurement (μm/s) and associated cell area (pix) of an individual cell
Healthy control RBCs		Iron deficiency anemia RBCs
Velocity (μm/s)	Size (pix)	Velocity (μm/s)	Size (pix)
602.646	296.282	1016.78	157.032
1573.11	293.96	1002.63	160.377
1457.92	300.106	738.837	248.935
268.304	275.211	504.821	117.19
1387.58	314.65	938.895	186.772
1404.35	295.354	934.283	124.783
1540.77	313.985	804.112	80.4571
1164.61	340.093	864.026	203.237
539.135	328.388	917.239	143.309
1668.87	328.541	1025.63	220.998
535.121	325.099	626.655	158.922
1649.87	322.072	554.083	219.457
567.988	315.909	667.12	217.776
1695.02	326.023	684.657	223.735
283.204	246.706	805.102	212.535
555.217	237.341	1135.84	210.053
580.84	187.963	542.445	175.718
174.74	298.555	729.771	245.151
952.542	309.924	903.296	204.877
395.81	286.031	834.102	143.287
743.608	335.267	878.227	184.518
1366.44	336.676	550.373	236.872
1302.56	331.008	963.29	194.177
1605.22	317.965	500.308	205.011
897.747	315.565	534.479	229.872
859.317	302.568	791.349	223.244
1442.45	323.593	875.564	158.489
1434.58	318.428	1104.84	216.562
1304.09	316.612	927.827	191.551
1643.34	321.412	766.795	231.944
1279.98	317.235	1079.79	155.101
671.385	325.471	913.31	197.536
430.748	333.302	404.362	221.512
1255.96	298.552	930.476	202.252
821.373	305.005	989.189	199.2
766.583	339.769	635.446	260.188
1653.73	316.103	354.285	164.969
801.351	312.473	258.053	173.518
756.375	258.406	938.213	161.474
239.397	330.579	933.404	205.602
1222.12	321.7	829.53	112.562
165.992	317.708	792.652	237.704
447.01	329.544	1010.26	253.796
299.597	315.327	1005.26	151.589
1396.05	285.373	788.77	215.797
1432.89	328.102	939.918	208.712
1457.06	304.635	768.89	238.834
1293.45	329.206	990.034	210.687
317.789	326.033	729.987	220.881
1185.37	340.112	781.458	230.814
1562.98	318.912	1008.99	150.928
1335.57	311.586	888.574	211.479
710.847	328.06	832.545	169.858
459.75	329.189	766.907	302.194
281.195	313.861	764.299	253.402
1673.85	294.276	784.232	233.709
1255.04	305.305	742.044	232.382
208.906	328.933	1069.64	208.125
626.565	313.38	771.677	226.315
1640.33	333.228	645.117	209.643
1172.18	335.648	968.866	228.185
324.98	332.507	844.51	182.939
1656.3	321.058	797.846	220.044
1179.14	340.735	877.683	236.257
1514.68	306.371	885.393	222.593
149.712	233.642	1039.38	238.626
1467.15	332.695	970.989	243.615
211.005	311.952	781.22	244.917
229.188	340.896	926.981	231.943
738.463	312.586	845.597	174.345
1508.73	342.685	554.965	225.399
1381.92	320.894	629.844	176.675
465.458	280.132	929.206	197.141
1011.25	301.354	921.993	239.468
416.837	303.35	918.9	267.609
1319.6	329.099	839.973	186.249
551.465	313.129	761.13	244.416
1148.73	329.928	843.727	191.328
1244.63	308.884	851.173	195.435
1184.22	316.301	809.08	198.384
644.306	280.696	1155.78	193.876
1377.84	327.513	657.307	338.165
1386.45	329.776	838.534	189.745
1646.88	290.245	592.173	225.582
1449.44	320.062	861.547	194.217
1570.88	338.611	873.514	234.146
1650.19	336.25	869.613	216.334
1575.87	313.144	846.777	194.824
1381.17	329.331	1114.78	226.214
1576.73	322.22	788.4	240.486
538.671	315.921	844.26	203.326
1691.26	296.668	802.297	192.383
1098.44	317.962	880.373	210.462
567.037	321.041	786.587	169.526
555.356	334.461	1070.24	200.381
635.764	319.494	775.071	271.567
1588.72	307.094	738.655	284.843
1392.84	312.041	872.463	216.036
947.771	329.611	1164.72	217.889
1437.08	339.13	781.438	171.325
246.334	330.76	956.321	225.51
1647.08	299.123	749.64	186.141
991.204	320.781	909.856	244.19
632.096	320.077	727.891	181.772
848.11	321.986	770.111	238.289
1533.22	275.091	1112.13	209.172
1344.32	303.231	952.441	220.032
1694.02	291.758	536.732	197.47
1387.24	327.356	944.92	254.41
1464.77	304.301	910.321	295.62
1651.81	297.662	858.407	277.09
680.422	345.757	896.985	193.226
1063.66	329.517	1047.86	248.787
703.441	326.349	748.883	205.364
1563.78	330.322	770.65	226.055
1445	296.222	924.175	180.242
837.798	343.387	810.109	230.321
1443.73	308.693	870.866	237.2
286.653	329.184	727.052	209.595
1367.86	330.602	845.425	185.665
112.642	312.522	808.123	251.766
303.601	315.832	975.306	210.636
986.142	334.445	774.256	219.496
1605.49	330.957	821.102	227.358
209.712	310.08	757.219	289.726
1698.66	284.561	734.165	203.128
708.153	320.586	639.015	263.493
1388.98	265.281	1175.04	232.868
1254.78	334.699	770.129	232.913
1526.25	334.388	760.119	179.238
1301.82	328.524	688.334	152.072
1307.74	309.178	599.7	234.245
1364.27	322.697	789.572	234.604
1470.16	331.264	778.449	220.77
1679.72	275.585	968.096	218.827
104.037	322.993	721.061	190.645
427.16	329.53	846.354	282.031
1159.21	330.031	711.827	222.673
688.146	315.255	728.093	217.209
1517.59	322.459	771.447	163.185
70.2985	326.535	770.423	210.624
1704.78	277.892	837.204	172.544
1675.75	332.846	882.831	258.75
1370.23	314.839	841.623	210.85
1294.2	339.411	821.38	167.373
1477.51	298.066	940.088	218.633
1557.03	328.801	826.585	171.781
1397.06	338.032	510.843	207.881
789.949	320.84	777.694	236.985
506.122	329.497	1049.26	218.692
1573.49	295.606	742.859	199.619
801.355	344.382	724.873	229.805
1576.43	301.561	955.105	234.011
627.769	321.374	68.6707	206.183
1649.95	306.901	554.786	231.939
134.521	324.624	918.459	214.509
1673.33	297.766	733.163	222.225
1376.85	323.668	481.519	260.601
1314.32	337.055	820.685	190.942
1370.06	329.753	876.335	193.357
436.049	328.368	918.721	193.554
1539.68	319.069	819.368	214.974
865.053	288.917	741.334	236.444
1512.27	340.996	594.87	213.868
476.432	317.169	534.76	199.296
438.644	338.134	742.927	239.788
1700.2	281.898	890.385	213.172
1704.59	304.759	899.124	213.854
1432.92	331.158	801.37	174.545
495.232	326.048	596.941	318.871
493.086	311.26	933.35	169.949
1177.01	338.939	1073.2	184.955
630.38	328.001	737.484	252.883
961.363	311.968	930.262	266.46
1571.5	321.574	838.424	174.198
1428.51	327.642	1019.19	241.299
1614.16	317.212	565.045	218.979
292.197	334.154	151.326	237.938
338.951	304.164	158.883	234.727
1562.67	306.819	867.39	226.183
1664.87	285.904	798.048	199.797
504.615	330.487	714.335	293.841
524.397	317.259	884.2	217.829
1359.41	299.995	954.844	215.765
1640.37	278.023	476.685	208.424
1455.8	332.593	1035.97	213.018
777.647	312.194	722.882	236.16
789.638	321.164	800.709	185.032
481.58	333.692	1257.62	215.1
739.735	305.451	723.796	256.233
787.562	333.516	757.139	209.635
1695.48	319.62	947.119	226.272
1430.25	302.744	539.208	208.78
1506.65	322.634	1085.31	203.683
730.069	326.068	659.977	250.367
701.365	328.755	598.792	240.589
1514.73	299.72	213.65	222.2
1397.22	333.135	993.109	209.974
762.251	303.688	613.825	233.988
1462.84	312.969	709.35	225.553
654.764	316.804	613.616	236.843
1573.79	324.039	779.464	195.236
1645.42	319.086	999.977	161.386
1656.3	302.743	736.89	159.634
1198.65	333.571	1030.68	200.83
1525.54	335.38	1038.98	173.589
1437.84	331.948	982.705	208.369
491.125	307.274	709.038	249.887
1604.46	306.386	112.119	204.968
822.26	320.418	1001.64	220.744
828.018	307.221	962.058	192
1435.75	306.472	697.567	240.112
1617.94	332.037	954.839	188.095
1555.31	335.746	685.373	216.711
1613.47	249.202	873.759	256.653
355.005	321.596	722.094	285.517
794.036	334.056	920.577	227.123
1636.94	324.054	609.421	292.344
1284.31	328.372	896.361	193.845
1310.32	334.462	767.85	202.914
1411.18	335.87	379.7	320.498
1629.29	340.052	784.074	201.027
1391.85	312.932	932.996	214.79
1453.01	322.757	1176.89	233.328
1572.59	309.866	997.328	162.557
1258.02	340.059	666.287	234.226
1406.94	330.112	686.144	233.652
330.898	331.933	618.521	236.828
280.376	318.111	756.245	245.275
1364.63	315.599	721.803	210.667
1458.91	336.364	927.74	224.032
1334.4	336.141	727.63	185.227
1602.33	316.272	760.57	224.226
1457.65	329.579	680.848	223.336
1407.82	336.186	762.941	219.78
474.358	308.423	669.767	287.25
618.395	343.803	764.17	204.994
761.887	332.984	718.872	243.345
1410.65	326.108	855.161	205.734
1423.07	321.631	986.619	213.287
1542.07	290.088	630.735	219.409
1222.02	327.481	893.508	217.722
1466.42	324.247	766.679	170.969
649.84	324.63	1052.63	207.786
1564.33	317.057	755.557	222.327
553.451	321.952	758.944	252.617
1628.27	291.74	695.754	230.426
1317.24	329.965	833.069	238.893
1653.84	328.364	1079.12	262.133
527.321	331.415	806.797	195.561
456.209	318.261	681.211	205.337
1458.74	341.555	118.198	250.8
300.53	320.093	462.121	207.152
1262.53	333.9	845.424	241.284
1512.77	298.439	522.574	217.537
1602.7	272.476	478.694	142.213
1483.22	318.591	432.35	186.473
1436.51	325.733	724.077	209.02
1457.64	343.588	835.395	242.652
1640.43	327.547	606.487	266.786
1688.23	343.791	781.664	243.447
1175.78	330.526	929.496	232.338
1321.8	310.077	851.795	217.796
557.142	334.885	950.352	200.975
1546.15	323.483	947.181	219
1585.83	331.144	690.904	306.936
1478.04	325.291	752.169	222.322
1362.44	327.691	860.034	252.889
1363.74	316.899	799.338	189.415
1441.17	323.009	827.77	239.175
1631.33	267.873	665.417	222.608
699.223	333.762	935.368	189.875
217.777	332.957	16.4538	130.429
763.287	320.358	1010.75	198.563
1631.63	331.232	511.933	236.584
1621.94	312.647	919.678	179.387
1463.12	337.882	918.819	193.592
1457.25	331.277	627.877	256.822
1450.31	313.309	785.327	187.551
1450.34	338.583	513.886	215.521
545.109	333.01	953.521	176.524
1632	296.375	782.014	176.876
1527.69	282.189	813.367	165.167
1321.74	337.129	934.76	236.685
1608.73	309.174	1004.77	217.936
1230.18	334.83	829.208	222.666
1145.11	345.975	771.497	213.057
1243.67	336.075	711.187	180.937
1417.97	328.407	804.72	179.381
1439.76	324.895	1092.81	192.077
1610.12	316.781	927.474	184.326
1651.84	305.671	854.117	222.419
1191.28	305.884	825.154	313.734
1494.34	334.915	684.53	194.194
1332.7	331.331	788.659	219.576
555.688	309.41	519.181	274.028
785.91	303.643	726.857	310.245
1515.71	341.056	990.918	182.35
1540.16	332.284	737.457	168.502
1332.94	316.229	655.313	229.331
1436.15	330.25	491.235	251.881
1329.92	335.111	796.487	268.083
1542.33	324.751	926.837	231.251
1412.67	308.642	919.728	209.321
1307.82	317.027	671.753	271.763
1495.21	339.007	885.986	235.626
1532.4	322.945	803.372	202.287
1482.66	318.452	852.685	232.844
322.251	319.374	689.412	255.367
332.796	320.295	780.695	227.3
1339.4	331.457	868.899	260.772
1250.99	333.12	759.626	257.988
1362.94	318.967	977.931	176.181
1472.2	320.837	567.131	237.47
1238.69	326.404	630.061	209.38
1300.26	331.906	768.43	210.501
1050.6	308.776	851.962	207.682
1678.72	328.315	1003.36	210.154
1459.3	301.074	807.229	258.934
1547.64	309.959	770.004	228.086
537.736	318.147	757.488	198.948
1060.96	332.322	848.031	284.372
530.56	308.12	449.655	208.606
390.306	309.205	586.553	235.389
1437.55	323.831	765.562	204.765
1568.06	336.631	578.416	194.798
1390.57	323.784	997.698	202.38
1506.85	335.087	505.711	221.472
782.664	322.785	1086.09	213.241
1446.31	336.389	753.439	228.102
1585.35	343.843	512.374	204.243
1354.23	336.93	1041.46	202.144
685.611	306.21	903.25	176.514
604.373	317.438	983.32	233.688
1280.98	328.567	828.847	222.683
1521.24	291.171	903.499	196.835
1338.8	327.145	956.399	189.957
1575.16	329.413	862.053	198.315
1624.94	329.022	905.57	213.326
1401.5	320.179	732.25	167.546
1558.04	318.94	953.99	227.592
1536.26	342.183	890.693	241.123
1378.97	333.21	877.67	193.789
526.31	329.712	968.922	183.513
1660.64	331.402	746.339	218.006
687.838	311.68	699.935	206.248
1699.82	318.328	529.116	188.396
1449.07	332.654	1074.01	188.207
1393.11	327.348	1017.12	195.513
1453.82	313.254	893.326	169.953
1355.54	335.664	566.506	290.04
1451.62	338.641	777.913	231.214
618.307	333.281	784.301	192.109
693.231	330.041	841.788	261.732
1255.54	310.802	949.422	276.051
1478.78	332.812	965.294	172.791
1343.9	333.932	971.473	202.372
1316.64	291.268	741.638	246.816
661.852	332.241	768.437	203.9
446.288	319.959	901.736	217.934
1605.38	341.798	890.593	206.02
1481.14	328.642	671.283	241.084
1363.59	329.748	463.735	249.013
1689.13	331.096	930.839	190.51
1543.04	330.378	781.659	250.182
45.8209	316.918	863.464	228.717
1563.23	336.257	549.093	270.9
1330.62	314.884	855.053	192.892
800.388	326.703	578.574	246.16
887.967	340.96	1007.77	237.836
1524.52	335.206	887.315	184.394
1404.96	328.224	1006.03	206.796
1383.94	325.639	395.99	274.546
1465.72	327.657	813.8	286.46
1421.67	332.076	836.681	239.71
1387.69	320.219	892.66	262.685
1309.6	322.204	780.582	184.115
1222.79	308.945	1042.42	192.502
762.409	304.765	692.02	273.603
1454.15	330.214	912.238	201.594
1295	335.685	836.249	205.557
1309.77	333.592	531.099	238.564
1230.37	331.3	913.414	219.725
1179.82	335.905	493.156	222.342
1338.44	310.511	494.119	191.956
1452.62	326.981	985.284	240.758
1251.5	304.385	775.067	254.136
1318.39	328.868	977.392	251.653
1461.07	327.098	1215.26	219.958
1326.71	326.022	692.391	221.15
896.456	336.731	779.633	223.258
794.48	322.505	1036.34	221.496
449.434	321.001	99.2055	175.208
1355.23	339.533	989.862	204.311
1532.35	338.136	785.63	226.743
455.204	330.151	888.995	230.43
1430.83	328.325	783.355	196.139
1458.56	307.407	704.031	185.979
1100.03	331.493	1007.15	220.867
762.131	313.762	826.371	209.822
1354.93	308.241	789.666	251.615
1586.11	322.292	574.597	212.649
1273.7	334.016	859.843	218.258
1155.62	288.096	816.417	194.266
1333.15	311.911	667.565	130.607
1205.18	334.064	858.717	220.429
1585.58	325.77	800.197	204.692
262.314	314.733	863.826	196.163
1261.26	329.15	502.089	196.118
1487.13	327.259	1047.86	241.14
470.245	333.679	593.306	201.614
1232.98	333.5	908.091	207.387
1204.67	316.462	728.374	185.667
1388.29	330.527	898.761	195.724
1260.93	323.846	1025.9	232.828
1189.26	319.772	774.835	232.993
1574.9	317.751	793.997	214.466
1410.74	320.776	960.872	225.352
1376.09	293.97	1067.24	231.833
1249.57	322.574	915.822	231.491
692.697	281.973	539.106	231.113
1368.54	300.262	938.721	217.773
772.192	326.055	756.73	253.823
586.431	332.793	631.5	250.806
864.694	308.244	874.655	197.55
1167.48	342.485	997.228	226.088
1465.29	325.12	441.427	225.786
548.799	319.922	591.601	245.474
1217.05	299.976	830.834	328.241
1265.74	330.332	595.774	264.954
1382.56	329.06	244.649	253.535
678.553	324.445	700.754	174.178
708.775	329	595.209	273.993
1496.03	330.918	765.677	266.624
1467.56	294.395	830.315	164.393
1231.17	335.719	382.815	199.432
1351.78	321.145	402.384	215.64
675.326	330.05	799.861	216.995
1288.2	324.56	808.914	221.999
1143.47	310.288	942.863	264.631
1454.88	322.074	721.995	149.117
1285.64	344.425	812.503	196.86
1365.32	314.61	679.432	192.998
582.749	317.991	934.181	200.635
1435.84	341.951	493.521	215.228
1094.02	312.048	1110.1	212.174
1129.05	316.532	619.571	263.283
1436.1	333.192	523.176	293.344
1330.65	336.705	800.433	300.163
1392.7	332.327	910.108	225.653
1398.92	337.629	978.185	240.851
1068.97	335.771	691.123	178.635
1581.31	314.404	729.194	259.616
1370.9	331.679	969.995	232.784
1382.95	332.418	889.606	178.102
515.713	333.682	707.992	193.006
1411.78	328.774	751.583	203.353
396.989	299.682	764.249	230.622
1381.81	319.348	874.775	230.788
1212.56	327.592	849.869	183.381
1244.71	327.667	822.489	203.795
1392.46	290.522	869.63	221.361
1449.16	312.507	356.097	219.202
288.061	326.177	186.103	296.343
1608.27	316.11	658.229	225.419
1572.66	314.581	805.347	213.475
1318.91	332.734	703.221	225.015
387.134	324.429	489.659	228.698
897.247	341.206	566.097	211.49
1310.8	333.829	746.936	216.625
1448.94	321.509	865.79	258.731
1478.15	325.518	903.892	218.446
1286.99	346.2	921.904	252.058
500.008	312.579	1310.44	227.543
1328.88	334.213	813.665	157.823
1271.01	320.493	731.756	191.461
1402.21	324.072	655.524	197.729
1221.04	303.64	1127.15	224.258
1462.08	326.937	943.513	114.904
1445.74	337.702	842.072	200.314
1221.45	332.927	968.767	211.988
1226.77	327.339	786.912	209.252
1606.57	321.551	716.947	219.748
551.987	322.245	736.459	169.147
939.989	304.325	542.704	198.343
1415.46	324.489	674.692	218.005
1608.26	313.002	819.491	206.698
1132.95	337.39	895.157	249.887
1192.89	330.376	950.072	198.913
1552.23	329.75	847.034	166.256
1428.57	334.278	917.985	199.707
1556.87	303.233	647.754	196.299
1199.04	319.007	398.691	194.667
806.321	317.391	1040.87	271.86
1421.21	318.564	728.883	210.012
1648.27	317.945	547.967	187.197
1335.09	317.143	931.399	228.992
805.159	335.415	889.402	228.752
1591.86	321.83	743.746	325.871
703.24	336.15	899.137	226.264
1247	326.702	869.351	181.039
1124.08	303.64	626.106	246.992
1027.39	334.226	625.511	264.353
1237.3	326.443	846.906	237.403
1328.92	289.239	830.801	231.915
1599.21	319.109	885.991	264.086
1390.19	317.185	1101.56	215.332
1465.08	318.492	844.002	184.223
471.043	321.717	790.291	259.6
1561.52	332.07	785.014	272.572
479.147	337.499	870.186	215.936
1370.63	329.013	669.044	197.568
1048.04	327.445	755.842	200.284
1351.01	328.533	837.288	244.008
1435.15	307.199	905.807	228.079
745.235	325.854	456.667	207.432
1257.56	331.808	729.917	250.7
1362.76	324.522	697.514	232.49
766.502	318.466	644.367	208.898
1376.16	323.2	918.725	268.837
1154.53	328.806	837.319	218.629
395.34	325.697	1122.87	243.088
651.964	319.652	698.472	215.055
1637.96	291.973	914.453	279.025
1472.33	323.467	665.63	186.529
1340.58	328.376	538.328	241.763
1483.84	306.463	787.931	252.444
842.554	319.769	316.439	185.969
855.028	316.92	793.702	245.204
1335.71	313.355	160.31	250.272
982.983	321.484	1076.07	207.253
706.825	322.918	360.848	191.822
762.115	311.211	558.126	222.098
1186.19	308.022	883.132	176.482
918.247	314.351	577.961	220.856
677.539	308.951	277.432	174.189
1140.56	322.511	494.676	193.214
1362.5	316.409	700.553	201.1
1431.22	316.451	791.607	215.162
1239.19	298.109	731.991	243.199
1357.97	310.956	921.117	167.34
1188.5	333.732	700.104	175.522
1312.91	332.913	870.421	218.808
1468.91	296.954	711.667	230.247
1483.8	321.411	709.683	188.272
1546.57	269.093	848.096	175.323
1337.52	317.984	772.17	186.383
1276.25	315.078	874.459	242.983
1376.13	302.505	645.047	242.967
1178.04	325.616	599.285	211.099
1590.09	311.933	564.751	215.703
346.127	328.582	838.89	244.023
366.5	317.712	753.451	203.83
741.839	321.938	809.857	223.327
1585.54	333.348	894.945	215.438
393.324	321.659	1121.96	210.307
852.961	327.63	958.668	219.263
1379.57	318.531	669.18	206.703
1133.8	332.286	763.246	195.766
533.106	312.419	950.467	257.771
1568.89	311.114	648.409	216.82
1481.81	326.802	872.315	183.469
1292.71	321.44	769.107	207.514
719.771	306.671	764.654	192.234
665.937	329.437	1040.36	207.644
1309.35	334.23	918.581	216.826
621.004	320.021	724.623	205.043
527.796	301.988	726.845	229.568
1204.71	301.475	705.541	174.464
1413.64	329.588	640.168	193.071
1239.08	332.773	599.589	247.86
543.413	323.907	612.224	229.992
1414.63	323.921	633.924	234.075
1656.6	344.197	1063.64	230.804
607.281	326.847	806.432	180.356
577.746	305.015	738.973	213.756
480.254	291.188	957.34	224.289
1480.63	298.218	520.909	206.449
1113.33	306.583	850.797	214.214
613.197	325.399	948.278	254.427
1500.43	297.926	808.724	212.812
1396.04	320.808	955.535	209.014
1175.74	315.413	828.529	182.288
1497.67	330.072	697.062	278.707
418.128	329.078	964.563	225.951
1224.01	299.43	914.063	246.364
488.711	307.334	597.635	217.794
636.933	326.85	740.896	214.77
632.221	313.704	851.229	206.405
1502.03	317.051	871.83	201.169
853.07	317.038	966.53	211.785
1320.51	280.048	884.11	226.947
1660.09	298.94	908.848	227.41
1337.19	337.301	904.806	244.338
1509.54	299.091	917.51	243.946
1475.22	334.001	801.65	194.644
1124.08	317.706	647.602	185.635
1113.07	325.278	904.538	243.262
1156.28	338.715	694.331	210.449
1166.08	312.535	773.436	245.801
1550.29	272.786	467.884	290.767
652.898	328.854	867.706	167.443
733.459	317.102	815.061	265.537
1304.35	321.52	1101.73	211.882
704.373	322.289	953.918	225.438
1344.53	318.263	525.878	240.503
1479.68	322.843	720.285	236.329
1114.09	308.693	497.885	258.017
1432.44	300.998	825.423	241.81
384.564	324.859	725.979	296.491
830.64	324.94	759.114	236.767
1303.58	321.868	789.785	214.53
1289.25	323.648	1035.99	205.39
636.409	317.672	670.745	232.466
642.953	310.388	937.599	240
1233.88	319.203	518.701	211.455
1348.33	304.939	1118.61	218.195
1388.95	332.868	710.196	212.688
371.963	338.092	878.324	234.816
1643.25	334.803	728.274	250.149
1268.14	320.38	1065.64	199.762
1471.66	312.104	619.18	209.798
1316.7	319.71	943.557	211.434
1552.88	318.995	711.745	243.48
1174.56	309.46	703.609	228.173
1182.82	333.219	853.938	224.573
1131.64	310.532	658.317	174.195
1469.27	330.388	465.793	210.93
1610.25	330.674	638.135	153.018
1554.25	324.993	912.172	252.173
591.336	315.516	638.895	203.214
980.949	305.345	769.563	248.22
630.523	299.359	692.588	220.269
1652.86	338.206	727.533	205.293
987.471	340.59	605.526	307.187
1615.63	332.708	667.362	197.689
1382.93	334.514	985.204	214.368
421.523	329.594	999.568	243.598
323.292	327.093	883.562	201.726
353.97	272.658	743.626	214.659
269.629	221.123	753.192	251.689
1122.27	291.752	603.966	223.03
769.182	224.125	657.087	217.629
899.77	289.374	1240.05	239.125
1218.72	312.223	813.527	184.75
690.678	315.913	726.022	263.331
781.156	320.868	776.609	218.167
844.235	301.122	786.45	216.673
700.259	274.259	874.772	228.622
437.425	283.327	915.505	235.106
408.094	176.97	598.917	202.573
321.811	249.781	571.915	189.172
412.857	169.894	733.52	246.072
350.198	92.8021	690.92	232.694
198.441	201.749	734.261	228.894
473.346	266.332	702.64	265.945
740.616	315.984	455.84	205.052
1326.49	315.239	841.061	258.469
737.046	311.49	709.549	220.84
715.056	319.54	585.84	250.014
1124.97	305.601	715.368	200.457
704.025	313.678	999.345	216.888
761.431	269.904	848.112	224.502
1050.79	312.266	695.898	199.088
736.537	319.256	801.894	188.111
799.6	296.156	739.959	211.102
1283.43	331.65	667.884	211.942
1404.29	345.952	383	239.596
1612.9	334.715	568.357	204.288
800.13	301.059	973.035	207.578
1220.44	307.95	737.45	238.525
821.37	316.989	652.147	192.694
787.643	317.314	796.424	202.398
1474.74	331.681	692.906	161.302
439.754	308.237	765.993	234.927
1115.37	322.645	915.227	221.855
373.431	319.633	570.95	232.071
504.118	302.533	1027.92	214.247
1469.55	319.084	842.655	245.85
817.279	245.017	793.007	234.782
1164.92	313.129	733.925	179.305
862.425	233.559	488.708	255.73
731.034	327.216	681.932	223.773
1267.14	346.621	864.012	231.93
665.288	307.954	568.547	244.909
740.376	314.019	588.129	249.674
755.375	312.618	1014.73	252.016
1254.22	308.762	701.581	207.148
1448.57	335.898	692.427	166.782
608.82	302.33	759.058	179.61
791.048	316.027	489.021	239.201
1687.9	289.697	682.863	216.577
684.741	229.447	812.471	258.631
342.276	322.151	851.846	250.486
431.175	297.41	617.855	253.486
792.998	315.51	607.039	225.312
675.965	330.752	692.399	218.197
1205.57	298.138	606.69	165.445
763.199	325.073	752.066	170.384
493.44	322.438	720.308	249.604
464.277	310.384	826.747	215.733
1507.82	320.987	720.73	176.593
594.507	316.913	593.398	295.649
865.822	293.072	708.77	233.628
474.994	322.887	889.922	192.831
679.473	326.337	654.868	166.814
1363.03	327.05	639.548	221.791
1090.39	323.61	549.165	218.273
789.019	296.003	731.254	181.629
700.857	325.41	600.367	190.199
770.548	301.31	659.608	178.258
687.172	327.23	886.974	248.428
597.234	315.728	734.771	229.452
805.441	330.466	662.832	182.38
694.078	319.469	750.153	171.138
713.569	319.481	566.115	228.865
481.292	315.577	572.251	251.444
725.295	321.386	765.747	247.062
1308.28	344.716	1009.24	242.268
980.696	316.493	740.952	204.498
1240.36	315.362	573.442	199.092
736.482	311.613	841.343	219.43
779.44	296.175	607.527	199.1
386.541	313.606	620.506	219.813
320.455	308.525	377.194	277.038
557.018	339.584	460.13	213.569
743.296	287.098	818.142	207.057
608.672	323.857	648.315	245.089
752.323	312.003	573.585	232.484
1301.22	303.986	836.538	233.723
782.283	296.134	833.862	186.225
818.068	311.899	597.763	238.446
480.6	276.899	457.406	201.646
1138.67	334.5	617.416	240.274
782.894	326.425	727.658	190.295
621.264	315.454	471.913	225.686
618.497	323.305	648.351	213.276
697.525	319.172	1015.51	223.947
648.73	336.438	704.738	237.653
365.165	324.507	746.834	234.014
768.87	317.805	813.974	234.01
1208.52	305.038	716.762	201.291
1218.96	295.904	874.447	200.353
872.783	310.998	546.892	247.955
1396.38	329.729	1008.04	255.262
750.452	327.171	720.206	232.121
1213.24	301.678	741.744	242.97
502.352	295.592	640.975	225.381
651.917	330.712	575.211	221.153
473.331	331.03	735.518	165.768
1617.81	320.016	687.327	242.305
725.359	314.133	712.773	254.487
817.345	313.15	655.118	210.85
450.312	315.333	763.391	181.497
727.597	308.312	953.955	260.301
704.723	330.161	713.65	213.281
738.361	314.901	604.715	198.298
739.902	315.152	802.981	233.92
189.817	322.501	596.854	297.387
714.127	310.204	618.571	197.645
776.995	318.353	725.385	191.491
701.917	305.34	574.26	207.62
677.154	300.495	408.204	185.335
1565.62	329.278	562.746	194.744
674.069	321.578	532.192	183.399
1516.31	323.349	622.307	232.18
692.723	325.266	694.851	221.422
727.942	307.721	648.472	201.805
803.613	304.742	326.793	200.772
1494.8	296.455	764.781	224.239
821.558	305.318	561.299	260.995
772.109	312.383	588.065	203.081
330.648	337.868	708.634	228.835
1635.26	316.728	449.267	246.287
688.429	312.895	444.974	211.04
825.625	310.523	571.187	178.826
811.606	313.312	714.129	224.356
806.66	314.274	647.877	187.083
497.95	304.145	768.236	239.81
772.458	321	706.98	200.012
649.359	287.347	793.889	219.07
402.074	293.519	542.962	228.337
1630.55	317.449	930.222	245.893
546.631	330.125	781.812	243.843
760.2	330.339	327.149	225.148
761.557	318.831	586.498	257.918
401.055	298.931	33.5366	217.379
478.716	312.19	427.505	231.557
1134.09	275.955	589.888	216.661
1445.16	339.562	848.915	207.749
796.796	324.799	598.065	248.397
1234.58	319.119	777.138	224.097
602.752	321.053	529.958	231.424
706.866	323.734	776.839	204.367
487.479	329.45	632.221	252.65
664.561	307.137	839.911	249.706
731.658	320.785	645.789	255.21
1365.96	320.068	588.043	209.308
538.641	308.166	796.292	241.836
696.107	334.148	649.774	254.208
681.744	327.555	515.903	214.428
253.155	331.913	624.58	212.098
724.546	319.874	912.983	222.196
800.391	326.625	533.008	181.438
1551.6	325.051	606.341	242.399
691.74	310.93	485.853	233.294
221.89	335.253	499.039	216.098
820.431	311.761	729.055	237.555
757.84	299.754	766.714	196.714
526.856	319.284	613.883	222.883
645.38	302.326	612.306	192.548
711.413	313.922	686.681	204.392
1588.6	321.28	757.797	209.367
1000.57	323.523	543.703	177.221
447.529	338.346	600.106	250.524
670.401	321.101	671.211	248.123
637.108	325.529	812.745	241.939
1535.85	321.741	767.472	223.54
469.446	321.309	578.449	231.465
431.947	318.721	446.193	197.998
702.582	327.607	644.461	170.991
1384.49	332.971	694.579	236.582
775.813	298.092	772.912	198.935
1226.84	310.047	793.505	244.794
1265.22	320.64	350.054	305.664
441.224	330.079	26.2069	178.403
483.443	323.506	608.835	205.339
834.568	271.875	709.405	231.742
1551.15	314.908	680.265	197.831
866.387	293.5	663.251	217.924
1130.54	320.785	619.842	196.081
679.692	326.102	713.605	217.93
883.165	303.067	657.735	266.064
698.203	329.937	544.136	188.226
1168.02	320.554	754.472	259.748
1440.93	337.898	505.968	221.111
774.988	255.91	554.395	193.501
726.328	299.409	574.466	237.899
618.086	309.039	942.96	216.907
723.321	319.599	686.216	230.846
1353.32	332.836	546.6	330.875
718.221	323.314	682.444	204.893
564.588	312.107	841.574	209.836
1108.4	308.191	601.201	202.399
719.917	316.053	490.708	218.842
575.214	302.351	584.474	221.953
797.912	310.867	751.889	237.818
533.245	327.755	690.445	191.386
720.156	323.099	889.822	210.367
1549.58	322.304	556.542	219.565
821.369	316.943	775.869	235.867
197.092	312.461	631.418	257.445
670.869	323.856	605.162	194.759
692.263	306.052	708.895	229.335
1074.64	301.415	539.106	217.129
815.344	324.957	537.726	241.857
856.299	296.91	546.354	211.957
741.25	318.117	568.206	222.272
651.128	332.961	649.841	244.39
659.012	327.585	688.33	188.147
255.866	305.218	661.1	230.005
267.472	319.883	664.806	210.221
499.176	300.91	465.531	231.998
369.303	300.921	549.809	207.834
720.096	329.673	577.859	238.063
692.346	326.273	624.731	258.713
1534.41	270.739	938.432	232.178
683.523	320.693	623.823	267.753
867.586	313.082	750.541	237.097
714.409	325.225	614.108	201.125
803.624	328.055	652.87	206.07
632.994	306.469	806.322	107.555
518.673	310.851	618.013	211.675
520.647	327.951	706.997	292.108
705.073	316.947	619.352	161.267
745.639	315.802	607.872	221.487
1134.64	312.882	479.337	212.466
746.126	329.18	739.081	254.932
1168.16	330.695	909.724	170.739
773.988	331.272	548.245	182.269
712.415	320.88	712.089	220.246
1499.06	326.305	630.759	250.363
887.758	326.3	679.009	200.163
759.368	304.55	536.488	195.561
952.397	316.562	729.204	249.337
746.724	313.548	444.538	247.46
669.492	329.873	659.843	246.808
379.781	324.036	425.68	230.834
882.239	314.851	758.76	240.002
797.415	307.471	613.201	204.899
1191.64	332.519	657.787	222.916
712.89	340.084	891.348	229.738
308.228	310.169	526.674	249.769
801.923	318.358	710.268	221.16
802.154	314.001	700.273	224.597
428.784	323.005	840.484	220.81
772.518	292.993	603.924	213.765
1357.4	339.358	792.376	216.016
640.337	310.734	601.372	197.882
442.952	311.952	501.096	269.56
767.806	335.711	750.159	230.903
1035.13	312.535	430.981	234.353
1336.96	307.952	514.517	266.013
583.869	321.722	644.554	210.826
345.472	321.909	587.23	237.372
286.9	320.468	502.382	241.404
971.043	306.2	454.129	261.287
1551.64	316.281	626.999	206.833
1224.05	302.251	634.073	182.542
1337.77	306.281	688.742	223.685
383.163	292.347	760.834	227.866
703.239	292.06	570.187	232.038
687.212	331.371	570.12	225.578
843.915	324.06	597.855	208.888
967.74	283.608	524.818	155.683
451.002	323.694	654.664	285.52
551.279	318.347	805.416	215.635
626.482	306.501	497.824	243.03
809.827	315.63	563.851	183.985
621.177	315.174	600.947	227.972
767.14	319.731	342.146	262.069
1477.36	317.145	540.03	191.674
753.686	326.279	413.027	238.181
519.892	321.918	362.401	237.823
1197.47	304.854	656.352	216.151
726.614	303.635	282.622	278.774
768.71	335.349	784.837	242.637
628.773	303.121	568.323	220.907
1425.37	314.7	590.681	247.995
777.93	328.424	523.952	243.393
397.725	314.923	708.254	213.078
795.883	320.201	428.629	199.413
622.248	277.033	556.091	180.411
515.953	314.386	701.497	273.889
1330.49	317.392	587.621	208.415
508.808	310.952	456.223	196.806
1184.2	312.69	456.067	201.857
319.64	292.949	654.415	234.237
725.838	335.301	841.947	217.694
1409.46	315.808	556.535	124.245
555.814	294.171	727.081	225.192
335.051	298.665	712.12	219.573
1380.35	333.852	628.938	266.753
956.368	283.575	545.535	161.027
707.033	302.172	668.895	206.963
557.255	320.613	611.674	276.051
1173.61	324.21	691.848	220.003
508.904	303.173	719.134	186.689
498.517	322.672	735.088	250.23
871.625	310.252	904.025	229.486
958.557	307.347	579.822	187.382
1494.59	321.235	516.29	182.31
777.075	322.087	581.578	182.127
463.547	316.299	596.292	202.693
998.538	309.084	641.395	198.558
341.538	327.863	684.66	249.548
726.339	320.211	580.275	230.501
676.456	324.964	711.658	258.572
809.326	297.392	711.868	249.961
674.229	319.379	772.618	176.935
453.42	308.243	716.516	285.84
346.363	325.015	594.643	221.348
1370.01	309.409	617.649	229.617
779.144	294.282	664.482	245.05
752.616	324.962	870.316	210.067
748.284	333.986	375.161	231.731
680.076	337.254	512.416	187.097
462.416	302.413	563.256	282.603
791.885	312.457	729.163	228.203
580.295	306.495	509.967	218.703
814.531	301.202	653.253	209.145
1131.45	324.59	581.708	202.95
730.587	331.515	478.387	212.818
723.814	326.718	568.685	207.682
502.385	304.839	653.883	261.218
756.541	318.941	628.281	201.157
632.273	299.158	570.781	218.883
442.26	323.767	546.151	217.184
430.442	314.423	460.494	260.583
1428.88	297.18	724.945	250.855
1400.23	324.997	520.633	188.027
726.425	333.512	496.491	221.9
676.813	320.149	919.426	220.78
503.066	313.173	638.132	224.855
480.699	307.994	631.752	198.103
554.514	322.188	760.783	201.565
1555.45	310.053	658.807	188.012
677.732	301.693	498.479	219.044
1466.6	333.626	686.649	184.831
1231.74	312.626	505.804	174.413
766.335	313.619	867.628	246.104
1079.68	302.623	645.644	165.572
551.364	315.069	744.061	228.466
714.178	335.69	519.663	191.375
1044.02	306.426	579.384	196.148
928.685	341.849	528.812	204.041
704.166	316.343	478.191	249.011
682.068	323.279	767.612	233.073
1000.39	326.065	664.424	176.607
1345.56	325.209	926.027	256.59
554.127	316.545	726.01	255.239
671.396	327.733	799.009	202.785
871.878	324.586	539.809	162.493
611.029	313.027	633.007	240.175
68.7151	322.205	616.525	173.535
931.779	329.85	564.534	199.697
787.942	315.515	528.235	154.309
1426.51	334.853	796.074	252.825
369.56	315.303	702.445	224.68
639.298	305.927	543.598	229.621
722.845	325.524	798.434	248.093
787.94	298.724	509.934	191.575
776.46	294.745	725.629	243.574
680.973	319.516	732.862	267.749
1462.66	299.667	576.265	228.393
830.029	282.372	998.667	180.964
1167.71	310.83	572.45	193.783
1212.11	352.596	573.62	221.2
826.971	309.339	455.369	284.814
463.311	324.696	728.138	182.861
793.884	318.661	643.911	225.25
395.962	303.192	451.57	194.539
1018.46	323.745	733.853	247.901
1519.04	324.385	636.976	192.513
313.398	316.128	532.304	198.01
754.923	282.638	637.768	221.486
1549.19	301.2	741.097	241.516
1505.75	290.557	516.052	163.455
790.324	287.965	592.603	160.711
1140.9	330.757	562.794	232.046
1389.6	335.428	561.374	243.395
682.48	327.026	749.594	192.73
755.518	299.655	746.305	249.713
1208.54	296.876	711.323	189.772
821.949	316.164	554.672	217.086
1477.23	301.645	771.035	221.693
1116.28	286.253	640.747	202.467
754.964	318.336	486.268	194.263
658.52	335.031	560.449	246.933
755.995	302.752	598.584	273.156
757.61	316.389	653.017	234.686
585.981	312.801	589.618	217.954
665.457	316.547	616.557	162.716
1001.56	319.597	699.85	263.81
749.199	329.108	871.375	244.798
1393.17	342.267	673.279	225.459
411.865	314.63	619.197	260.508
319.376	303.623	454.495	264.066
228.848	319.621	553.272	222.321
407.028	314.635	673.363	230.263
518.082	324.257	675.317	282.033
829.143	288.728	509.831	141.946
380.273	292.954	800.376	208.537
312.179	325.315	566.455	285.487
801.47	336.402	754.737	234.468
699.401	287.957	898.77	214.375
778.602	330.244	575.835	189.307
770.02	332.1	523.103	259.492
880.714	295.708	683.99	228.829
1274.15	329.685	567.061	190.319
769.081	308.779	516.795	217.463
1168.99	313.988	612.36	300.129
785.526	303.252	559.758	179.955
1014.24	324.868	622.86	243.685
1301.4	342.087	577.226	184.22
344.755	329.916	547.848	229.992
1005.04	318.214	702.037	225.43
607.267	323.748	528.492	227.748
1421.18	312.702	590.728	223.682
787.595	321.304	619.725	235.401
502.92	304.485	568.998	242.789
754.662	296.732	610.75	202.95
478.842	325.995	529.482	191.709
1024.8	320.906	739.247	238.862
833.114	313.031	592.752	210.993
977.728	311.007	520.759	224.189
1561.71	304.638	606.286	273.565
805.321	330.228	818.728	253.386
794.342	311.528	65.9788	271.788
865.256	319.887	522.033	197.129
792.009	312.714	597.543	225.467
938.064	316.547	730.8	278.586
1112.59	323.591	666.63	212.383
437.748	332.291	630.356	280.142
1115.52	305.368	723.582	261.132
1202.07	315.548	713.804	233.204
421.465	324.113	810.818	226.658
1371.34	338.245	479.678	186.788
1214.06	320.373	733.133	292.758
1458.16	334.844	461.419	249.966
615.484	321.684	451.499	236.924
330.133	324.674	677.054	234.802
1007.63	335.468	766.924	204.51
754.247	325.625	845.149	178.886
1299.98	339.632	839.337	157.269
839.76	313.756	975.519	200.099
450.167	326.986	788.527	237.058
466.331	323.297	887.217	214.996
440.85	324.743	963.562	211.627
804.424	332.99	495.151	185.434
1110.31	310.597	864.165	96.8517
709.01	340.968	830.474	184.217
1550.34	305.695	783.99	187.571
921.512	278.267	842.074	153.827
868.344	316.834	448.55	146.979
459.496	313.423	991.522	221.848
735.58	320.821	802.665	191.121
1134.87	328.111	793.505	246.663
430.621	320.4	887.194	169.428
412.142	313.165	803.54	206.535
436.743	330.836	836.4	246.271
741.337	323.461	823.932	187.682
660.187	310.265	595.026	180.683
1269.14	299.813	689.242	183.677
1099.4	315.921	813.647	199.293
824.545	306.506	657.493	195.048
850.994	319.337	826.572	198.159
443.99	323.799	794.783	236.627
724.017	314.577	858.148	190.983
637.327	328.534	471.208	237.909
856.267	298.736	591.085	210.581
960.465	325.93	958.76	208.818
843.308	337.729	538.681	245.196
887.202	317.073	528.207	208.743
792.808	320.488	879.809	179.079
948.841	329.449	519.289	231.912
740.858	316.018	764.22	208.95
832.363	311.966	463.85	221.922
386.619	303.099	619.456	176.511
338.217	316.5	876.733	242.924
1534.87	319.744	839.244	205.688
426.988	326.456	767.964	205.272
641.889	311.419	842.821	203.885
778.317	330.996	879.882	192.651
549.749	308.712	637.118	221.217
927.979	295.844	645.149	215.303
1492.56	327.027	740.103	286.371
1503.31	299.25	851.216	256.161
778.026	337.912	940.828	220.202
804.883	330.344	773.021	279.015
1015.68	304.075	826.592	239.822
698.688	320.381	822.755	192.752
693.025	318.13	688.937	199.818
719.779	322.085	608.065	186.504
994.263	319.496	789.345	236.561
794.54	314.209	851.24	177.039
821.1	310.897	846.255	222.465
1012.61	317.123	606.316	200.721
1591.48	314.562	599.631	240.26
894.23	342.259	763.734	188.45
1129.48	316.756	757.342	239.009
818.702	320.144	814.167	228.647
1133.44	325.308	173.457	149.134
1320.62	336.865	894.781	239.473
670.15	325.377	824.23	212.271
742.298	328.465	133.724	132.427
834.612	320.255	316.216	150.676
784.196	332.794	443.384	179.969
952.521	322.916	179.552	152.207
793.98	315.99	885.189	257.56
519.844	314.725	479.004	218.035
468.727	329.113	467.658	75.9988
1085.8	294.45	140.208	61.8793
403.593	319.795	377.139	175.888
1185.97	346.961	790.37	167.381
621.112	328.825	227.133	57.7973
877.336	305.731	746.773	231.069
756.714	311.71	251.835	59.0635
744.836	325.198	294.852	161.957
1375.91	337.299	950.147	238.644
941.408	325.392	779.793	214.975
1162.95	316.313	775.495	229.283
1312.23	338.303	798.431	186.304
713.542	310.087	332.05	190.595
711.712	327.574	533.28	210.69
935.08	319.8	979.664	214.441
1039.1	325.817	672.931	191.065
1456.81	313.399	721.287	192.306
474.564	322.184	785.915	243.596
959.967	329.74	783.253	245.719
476.125	319.969	779.992	207.247
722.296	326.573	829.302	227.243
934.488	327.389	364.291	226.705
731.654	327.215	568.451	260.364
810.544	310.891	736.966	220.322
815.579	310.566	440.25	186.176
1120.82	327.115	804.164	307.192
571.787	324.318	769.872	223.42
571.784	324.007	985.189	218.842
753.819	304.03	810.649	278.894
936.924	309.522	760.668	276.428
677.718	328.081	746.323	220.797
1449.21	315.185	846.307	222.842
1483.3	323.779	764.473	204.081
1203.76	283.668	569.435	217.275
643.189	315.896	896.01	221.659
742.122	321.42	767.575	221.655
1070.49	318.248	693.75	217.237
881.833	334.352	632.102	239.158
594.005	336.125	887.254	249.559
1135.18	298.564	1156.06	217.232
1337.16	315.816	763.942	213.073
655.64	305.927	902.294	278.785
776.477	313.955	764.657	235.618
1416.08	321.891	610.094	182.798
789.918	325.391	828.85	173.439
671.362	329.88	822.31	228.739
706.381	332.021	930.251	170.338
777.987	332.926	786.5	183.918
713.527	329.48	734.966	245.96
763.439	314.788	772.412	174.326
1067.43	322.284	820.64	210.212
602.73	315.959	470.239	209.238
1308.67	335.633	476.391	231.748
1328.02	318.509	713.312	215.458
762.3	296.82	802.62	182.899
1416.01	295.752	793.392	221.194
809.211	315.961	689.196	186.352
786.788	311.788	427.034	242.122
658.772	334.203	788.249	264.537
672.317	319.645	499.378	253.272
768.773	322.577	724.221	185.115
1255.95	341.128	828.13	198.981
680.511	333.979	387.298	241.506
1216.52	325.099	732.741	200.804
716.709	326.616	760.811	234.8
839.148	299.147	724.304	159.154
580.376	319.404	757.266	205.673
559.698	320.462	648.887	207.286
1279.69	338.695	767.672	200.965
572.409	314.273	807.294	240.254
733.587	314.555	742.726	247.826
895.416	314.863	901.194	273.656
751.235	304.216	778.121	221.154
758.242	294.741	737.736	214.165
1003.33	292.247	652.139	232.024
1452.77	315.578	598.933	191.629
571.025	327.506	740.495	175.833
1237.33	291.456	746.444	244.26
931.067	318.743	633.391	302.797
786.02	324.21	756.358	242.718
694.062	325.281	718.051	233.84
768.198	318.379	705.354	221.479
707.316	321.226	810.6	211.96
798.91	318.157	771.746	184.84
731.036	309.74	748.749	230.722
886.661	338.534	777.922	254.951
659.242	335.652	728.088	213.823
1322.92	327.929	743.425	203.267
677.216	317.282	743.653	213.56
1243.29	311.989	762.981	211.738
1075.35	327.039	861.21	185.248
786.63	316.873	768.208	162.157
1027.54	307.479	746.217	224.482
1475.62	305.044	640.824	195.645
910.832	330.856	724.971	192.251
697.068	323.198	812.806	244.652
1216.66	336.229	496.688	221.553
1231.3	343.583	692.521	217.961
711.073	330.224	889.48	95.4043
837.411	307.225	701.617	219.212
723.592	317.037	709.602	234.33
1436.55	335.595	713.421	211.459
941.064	310.185	510.922	213.333
771.035	320.136	812.328	231.375
667.526	325.753	833.478	210.503
685.9	321.391	765.31	189.475
1314.68	343.729	640.902	222.684
746.977	332.374	789.081	204.7
706.406	319.465	787.124	269.803
1425.12	317.366	787.625	193.633
1279.31	331.818	720.877	201.048
504.661	335.994	904.178	179.06
976.403	312.779	689.425	169.845
467.723	316.041	680.11	183.515
1397.26	325.552	701.141	202.965
653.862	338.424	714.794	216.517
547.853	327.688	723.983	236.886
616.829	331.102	765.952	223.808
819.912	290.584	693.131	232.687
875.951	329.185	719.871	213.192
472.509	300.785	733.139	250.866
728.792	326.943	703.37	218.656
638.659	335.161	691.281	215.612
746.859	331.795	714.575	210.083
708.981	319.353	606.091	206.429
624.368	312.484	789.554	243.482
751.422	326.688	771.382	220.102
873.173	327.945	698.43	220.024
713.366	319.472	697.817	234.378
554.75	316.528	738.63	195.213
626.138	291.877	710.708	243.148
751.338	323.493	698.99	221.055
713.279	318.355	746.216	134.101
714.189	326.385	710.413	243.445
625.757	319.618	659.568	187.533
1026.44	325.366	753.6	197.298
1370.16	325.798	694.649	199.398
660.936	331.563	798.199	253.516
1413.96	321.3	695.272	210.799
1016.65	298.292	238.738	273.852
718.748	319.712	56.6172	250.707
647.619	319.259	834.449	183.102
734.063	303.693	806.871	187.737
707.63	313.415	675.266	237.688
1411.59	316.31	699.265	236.829
1219.18	311.527	656.39	211.237
730.205	332.821	704.509	225.315
922.928	334.765	556.088	216.682
756.12	305.692	542.901	223.565
781.014	316.58	805.054	242.254
969.021	318.023	799.404	167.555
943.591	308.96	729.804	169.251
643.157	324.07	794.461	191.698
691.533	338.601	489.2	160.084
789.193	328.174	620.53	214.198
922.74	331.256	678.007	165.222
1354.71	327.242	585.885	279.149
632.479	329.103	805.713	256.935
719.937	313.021	663.461	221.892
595.139	309.614	510.305	254.687
757.542	328.385	677.145	186.502
551.926	331.531	733.26	144.54
508.722	334.346	697.618	204.248
652.548	338.328	491.787	233.709
954.311	333.721	752.064	246.095
971.058	326.376	660.476	237.377
1345.66	330.739	766.148	237.599
690.733	329.796	669.208	221.384
784.723	322.326	899.302	238.619
684.688	318.6	679.965	221.531
1286.7	320.831	654.57	197.436
710.661	323.317	669.915	207.907
866.366	333.541	713.629	230.552
672.694	311.408	703.833	204.788
639.97	331.828	593.73	206.334
1364.41	325.832	735.419	215.107
654.186	315.913	783.509	210.804
716.448	316.011	780.743	210.83
1034.74	325.204	718.18	181.514
448.738	320.183	692.207	185.74
705.469	332.962	740.14	224.25
751.129	304.613	912.755	203.032
494.288	320.94	754.57	201.542
748.416	336.805	487.848	220.154
792.444	308.22	694.966	179.072
524.326	330.717	886.659	216.435
1388.55	328.321	778.853	157.857
582.395	337.364	672.867	202.347
740.768	316.05	579.03	231.797
729.156	336.212	614.63	213.288
688.304	334.222	863.952	235.412
1384.5	323.473	532.308	177.721
510.103	313.447	829.673	239.702
980.86	317.487	711.29	226.046
579.587	333.216	735.955	228.299
759.98	304.208	613.566	271.847
798.963	323.371	679.635	186.016
915.734	307.479	753.663	212.129
698.847	316.718	628.903	286.24
632.96	322.009	723.16	237.061
1022.1	297.88	631.282	230.119
697.348	323.475	780.737	231.445
1253.33	349.269	714.692	168.454
1257.68	330.101	739.821	159.829
948.349	319.471	660.915	162.108
1110.89	338.795	661.244	225.419
1347.13	331.98	826.535	238.435
1039.1	321.168	705.121	214.817
599.077	322.699	614.302	201.849
702.655	313.42	791.235	226.024
612.602	322.635	698.072	219.93
980.955	307.264	681.226	271.331
822.18	335.088	847.368	232.235
867.736	339.074	738.333	190.495
689.584	313.629	758.285	232.34
747.434	335.452	708.229	189.007
50.4727	335.913	750.872	213.52
727.3	325.402	646.007	155.353
1351.4	330.811	772.502	181.947
844.821	334.515	647.339	226.637
1140.33	340.936	646.987	144.305
606.429	336.52	625.61	218.251
933.747	327.76	478.425	179.335
987.582	303.131	655.162	224.708
731.464	313.931	622.916	186.253
715.761	331.899	863.492	247.686
754.736	306.101	468.281	182.641
633.278	311.783	861.292	220.466
620.456	316.876	792.685	183.975
703.533	329.193	592.111	228.853
657.48	334.954	727.05	220.72
1134.26	331.439	829.598	263.802
830.674	329.483	666.858	253.527
1102.75	318.42	731.083	200.829
817.756	319.426	783.888	188.073
506.361	336.642	741.73	232.683
473.663	308.68	675.956	227.374
980.745	318.949	838.206	248.192
794.835	318.967	644.596	176.483
715.189	321.26	726.665	242.999
898.472	312.596	675.604	195.553
737.501	327.092	778.949	222.978
1009.42	312.905	619.975	206.168
669.454	331.666	649.904	187.272
1324.45	317.838	634.541	226.975
445.844	324.061	814.73	218.894
621.546	339.606	665.762	227.467
1051.33	319.339	786.218	185.266
649.255	311.618	841.776	251.493
933.279	328.719	664.166	194.651
939.863	333.822	735.135	210.093
720.534	332.94	631.538	254.821
705.487	332.319	303.178	255.365
687.905	321.869	743.46	232.406
1287.92	337.825	810.643	210.92
898.975	335.415	868.842	208.458
709.229	312.836	269.735	266.862
919.678	299.729	841.144	199.923
751.79	308.401	678.935	215.745
687.085	323.691	854.95	212.495
695.966	322.793	732.158	163.375
561.168	334.045	625.3	241.366
728.136	323.845	872.136	224.459
1012.95	314.028	763.868	281.388
675.714	321.797	426.492	226.034
684.928	326.852	55.6615	281.886
412.979	313.294	679.738	235.816
470.639	333.176	594.435	230.832
990.863	327.945	621.218	205.727
988.058	334.052	766.949	236.098
654.985	304.996	721.596	241.966
660.121	330.545	910.898	211.404
427.188	303.815	678.813	203.55
533.147	319.631	619.83	223.912
339.247	321.202	870.395	243.534
605.535	323.064	724.463	187.655
793.296	307.393	812.095	222.565
642.244	320.891	666.527	214.086
962.396	316.777	825.171	257.861
652.514	334.245	575.644	213.142
477.67	323.833	616.222	191.494
653.035	321.675	550.75	184.435
627.197	329.755	841.938	217.388
839.28	323.511	650.501	264.033
724.336	303.111	700.059	192.666
959.056	327.688	669.141	202.391
713.792	321.96	636.982	183.734
1242.58	310.161	678.591	188.207
665.28	330.81	725.069	168.148
729.711	332.206	871.667	207.57
473.284	317.029	642.577	160.677
678.265	329.898	710.852	215.011
1192.74	342.421	712.083	217.702
959.437	324.489	639.856	200.495
658.056	329.028	694.307	261.567
669.918	330.229	683.721	191.887
707.241	333.509	12.6034	172.203
681.38	333.899	691.504	200.738
700.763	317.06	748.886	259.138
675.953	319.491	710.881	291.494
881.832	314.77	654.41	220.386
782.227	324.468	705.084	210.753
605.628	329.472	698.628	184.697
751.841	312.591	736.249	220.063
854.751	322.52	798.322	247.118
1035.25	331.407	1055.12	265.707
652.101	305.15	657.928	231.055
568.777	318.001	600.656	212.818
956.318	326.867	566.91	277.906
704.5	331.826	537.461	228.055
1276.52	323.391	699.98	260.216
587.352	334.017	642.893	182.195
998.375	334.044	697.777	200.537
693.524	294.638	775.496	234.495
677.177	323.462	727.875	238.739
1163.97	339.181	673.346	139.645
865.674	328.826	794.909	250.295
1197.91	307.298	665.472	230.525
436.702	322.196	683.199	241.45
590.22	335.511	481.534	278.229
632.631	324.404	635.537	208.852
1230.37	312.002	778.983	213.621
1234.1	334.057	835.395	190.822
864.326	313.484	656.764	194.342
1302.5	325.709	651.939	204.35
724.785	317.252	700.749	236.268
705.009	314.164	481.072	212.064
417.668	320.024	500.14	227.185
1059.63	315.389	626.951	184.078
570.629	336.915	779.42	258.254
634.504	318.238	650.25	221.532
699.124	312.89	100.846	251.332
958.68	299.541	666.575	201.476
637.788	332.73	699.167	222.017
566.26	335.653	664.728	198.152
779.884	311.927	658.505	208.843
1113.88	325.615	598.587	261.015
1232.51	330.766	593.162	139.225
727.239	309.34	637.136	236.348
638.65	331.478	683.219	218.535
757.675	319.888	636.883	188.355
957.211	332.495	632.042	210.064
658.652	329.452	599.195	244.75
815.574	337.443	14.1394	105.742
1126.61	313.558	755.953	207.489
635.139	318.389	585.487	208.504
640.87	331.192	597.75	206.178
643.908	316.235	629.556	223.567
673.61	322.563	655.348	257.975
329.604	315.545	778.669	232.242
344.997	327.515	630.518	172.284
498.044	308.938	673.537	253.857
488.008	319.506	560.578	166.549
560.312	302.104	601.655	230.709
540.577	325.224	543.76	204.973
552.619	326.172	476.594	246.095
535.218	324.402	589.702	170.654
453.218	327.954	557.171	186.03
459.529	309.375	615.148	248.046
503.21	298.202	264.704	272.694
433.941	318.532	621.771	200.849
719.211	331.418	570.876	168.33
464.82	314.225	653.204	228.187
187.815	245.534	717.186	248.134
263.218	214.756	644.641	204.601
522.135	314.209	623.899	192.479
456.777	301.147	807.291	224.265
510.095	315.492	661.948	205.396
751.759	320.983	600.453	222.702
390.255	295.031	649.095	242.73
333.71	316.256	619.69	215.962
418.067	300.539	733.775	240.965
538.62	293.507	596.325	266.79
685.057	310.016	675.217	237.663
488.559	324.229	579.481	257.54
515.274	332.33	588.588	228.719
527.035	296.795	410.373	196.211
493.893	324.879	621.6	183.206
555.046	329.332	787.381	214.799
507.499	313.668	603.7	267.026
586.297	309.971	631.301	247.176
512.604	295.512	556.758	212.003
457.36	320.168	691.38	275.138
551.078	334.507	607.938	241.427
480.044	331.208	796.016	204.555
496.151	301.32	589.145	233.261
581.568	318.619	651.703	245.864
573.805	327.172	768.469	216.794
545.962	298.436	518.837	197.417
583.624	312.414	583.964	220.535
530.618	314.461	732.241	251.894
818.53	329.426	583.981	196.016
575.767	333.628	612.138	212.675
512.265	309.868	647.542	162.804
568.862	304.177	569.364	220.746
517.319	324.986	669.673	253.271
495.182	339.14	571.985	197.811
813.841	322.546	269.995	212.582
586.469	312.052	708.535	254.068
424.994	340.288	577.55	198.788
525.332	333.412	690.757	189.04
422.794	311.326	563.874	194.424
426.408	337.916	600.937	234.582
483.942	287.484	791.221	229.922
463.972	317.222	643.972	194.57
496.067	313.524	592.378	214.574
565.605	293.045	615.26	223.464
463.2	324.907	645.035	256.599
439.491	337.387	584.366	213.149
807.885	330.327	542.587	203.409
406.654	334.205	613.185	262.452
586.829	317.435	610.515	210.465
562.393	320.168	707.403	234.574
480.967	319.39	844.741	202.461
431.141	345.791	570.264	201.254
599.308	314.319	515.387	198.91
445.88	334.378	521.337	237.649
421.119	339.248	766.175	216.911
496.128	327.988	550.481	262.402
494.235	326.918	650.305	229.012
568.761	316.838	399.313	221.426
493.589	331.02	572.782	208.289
422	337.383	577.352	244.993
443.787	296.727	598.288	206.693
439.935	313.295	648.859	200.683
485.994	331.112	632.769	201.711
570.884	320.195	723.305	238.556
653.549	314.698	526.393	259.567
534.646	312.003	612.994	227.426
517.605	326.242	622.58	220.589
671.32	351.293	586.824	226.174
520.073	324.437	593.184	220.778
477.758	328.713	657.017	226.234
562.715	305.575	480.54	239.383
506.664	312.139	660.416	127.695
514.571	302.283	633.567	184.651
496.69	345.711	659.407	217.713
489.537	316.551	535.525	215.982
346.093	290.672	538.218	200.918
461.725	335.953	643.949	216.75
429.697	318.945	754	235.02
576.354	297.753	733.604	218.514
451.679	314.82	537.321	282.024
482.925	277.252	779.721	186.565
439.957	324.028	606.288	221.967
494.053	319.467	743.543	233.374
514.466	313.395	568.22	212.744
514.725	337.776	615.599	270.616
433.323	327.216	693.393	225.847
544.604	323.161	697.068	230.733
604.484	310.64	570.564	247.6
822.522	290.253	562.478	241.715
495.729	311.725	560.029	188.35
515.315	312.963	380.639	221.315
540.61	319.903	707.508	226.766
446.457	344.205	699.567	213.997
542.226	324.291	536.382	185.374
495.74	309.355	546.893	179.887
554.292	317.322	714.696	200.902
559.112	315.604	555.809	213.733
489.028	332.024	320.054	298.334
542.686	304.776	446.762	209.022
80.8255	342.262	398.232	224.238
563.32	315.755	603.071	198.227
598.363	331.519	587.979	208.327
492.501	314.77	530.369	237.229
560.173	307.851	571.091	144.468
580.538	318.399	758.502	206.905
404.806	298.86	560.014	202.883
566.927	306.514	502.607	219.991
525.189	331.012	604.977	212.883
595.294	319.896	340.093	203.175
450.948	319.715	524.335	184.42
483.591	340.854	561.435	210.785
446.516	329.849	575.515	254.929
464.671	324.203	601.029	219.091
495.937	328.847	525.615	157.953
586.704	312.313	695.805	220.787
584.472	323.042	589.381	262.317
521.907	339.93	551.155	248.293
488.548	329.311	578.796	215.772
473.044	304.677	528.358	200.673
414.469	313.354	711.421	127.77
518.206	320.355	693.646	209.626
409.659	327.919	603.296	230.353
595.358	314.798	562.134	242.056
574.689	324.825	511.878	241.804
484.255	319.133	650.694	238.491
469.42	321.783	600.962	172.453
493.775	337.598	548.078	216.178
467.528	328.975	249.954	204.377
473.817	331.099	685.42	236.314
447.36	325.08	619.854	219.12
715.539	307.411	589.516	249.561
443.776	330.033	535.173	236.573
795.187	322.257	547.786	224.277
516.216	310.681	521.257	194.669
562.276	270.657	549.107	215.709
571.618	331.29	702.352	212.152
474.707	325.827	553.581	213.584
517.681	332.027	557.388	198.023
555.922	325.455	549.837	190.13
690.357	322.818	525.156	239.742
713.113	330.808	557.799	221.952
412.927	322.199	544.151	267.026
460.553	327.35	575.045	229.607
449.993	325.157	489.325	221.052
429.821	333.696	519.832	212.607
641.112	315.543	578.133	222.993
535.495	327.328	502.12	223.402
470.426	330.54	488.807	238.198
483.529	313.684	678.789	217.219
473.586	332.608	481.516	212.442
501.442	319.079	515.107	200.744
637.99	300.602	494.018	218.7
443.166	322.468	550.354	248.153
557.413	336.599	671.095	269.515
688.884	327.106	507.374	261.676
572.763	312.577	552.515	266.497
302.365	333.349	500.597	243.922
514.744	315.164	461.13	258.151
433.4	325.104	492.962	221.145
592.848	330.51	626.43	219.996
449.759	341.85	568.885	217.523
519.658	328.42	483.336	229.21
830.075	334.004	459.259	155.184
482.745	330.913	595.635	212.609
798.696	312.002	654.587	239.752
475.583	327.764	516.188	217.803
875.224	319.841	494.326	217.642
454.089	335.255	595.232	213.248
587.092	313.864	498.485	207.282
443.01	329.097	479.992	228.27
660.899	325.011	546.804	218.603
554.981	322.484	650.784	268.612
657.731	333.177	627	225.841
935.527	307.428	537.003	227.865
597.61	322.653	540.904	207.307
633.777	308.601	321.299	172.839
555.398	325.985	695.964	271.935
599.981	331.041	56.0883	246.61
514.894	333.129	527.869	197.22
541.229	320.303	519.282	236.288
472.45	333.426	520.156	227.601
435.788	335.632	641.468	213.607
548.729	298.748	698.636	196.298
545.445	321.549	661.19	211.804
623.928	334.679	496.153	197.616
644.995	336.773	456.578	233.018
673.19	329.491	556.237	176.728
334.008	323.255	493.554	230.699
702.806	309.76	668.502	246.214
325.899	330.815	672.83	248.357
563.636	318.513	627.442	240.177
551.007	314.554	454.324	195.023
591.486	320.681	476.73	211.827
376.358	318.525	566.449	266.018
599.588	332.081	660.558	213.467
634.506	347.24	501.975	204.858
525.7	341.331	484.055	309.335
864.407	327.792	528.799	199.163
569.899	332.413	561.601	204.232
546.667	325.472	555.78	247.581
692.604	309.516	448.358	243.262
523.932	309.994	594.017	75.0187
556.048	337.185	622.885	233.574
479.702	322.362	371.646	224.437
602.78	306.257	453.426	224.282
443.921	333.968	454.97	275.038
497.173	295.293	595.931	236.524
477.034	336.377	540.908	245.149
488.312	325.071	481.339	248.658
607.162	318.061	465.465	234.718
653.203	316.521	599.952	247.921
869.538	341.223	488.5	219.588
540.211	327.443	588.868	225.325
532.549	304.912	554.228	213.018
912.867	300.244	333.683	192.964
381.134	323.505	496.396	227.834
545.37	337.63	656.181	233.11
865.963	328.436	383.011	258.598
593.375	326.398	248.12	201.72
486.58	346.205	492.763	210.159
535.235	317.485	416.067	214.724
848.202	314.107	551.599	234.639
477.944	327.902	669.02	302.544
817.935	344.871	536.987	221.625
420.888	306.282	541.454	217.697
693.5	321.432	488.261	227.507
466.131	330.389	462.869	227.863
342.527	325.951	507.744	230.374
542.947	309.046	584.654	222.976
582.093	327.925	478.218	248.321
653.59	339.624	534.007	268.713
490.116	313.632	587.762	212.58
499.527	333.41	494.565	254.167
520.111	338.789	481.76	187.523
356.034	329.807	488.868	265.245
427.664	337.944	483.186	228.122
594.715	318.534	562.265	249.222
454.233	310.834	508.295	213.903
529.119	300.584	548.27	289.278
700.516	305.989	456.073	239.449
655.29	305.044	657.812	216.714
456.824	333.293	674.927	237.13
350.772	340.358	494.994	217.127
464.229	332.056	476.939	261.489
594.625	313.726	642.367	261.958
544.663	297.945	391.395	268.167
667.633	325.344	558.028	218.317
485.42	320.094	517.344	208.571
490.454	328.641	577.797	231.911
497.273	324.852	597.548	198.609
491.004	324.184	632.071	240.327
554.906	328.022	538.749	188.704
646.813	314.043	596.704	255.772
730.357	330.825	426.543	222.401
620.144	312.344	593.643	244.516
388.502	331.707	577.911	211.803
503.306	335.718	408.708	217.785
594.965	332.526	528.074	205.161
488.48	350.41	507.464	228.717
407.65	337.621	456.145	234.934
464.997	327.281	566.952	195.133
459.443	349.266	583.983	255.214
520.726	325.16	474.264	197.353
529.148	344.283	444.504	225.068
874.505	314.274	535.666	277.476
814.874	343.911	611.268	249.322
360.376	348.603	597.215	258.801
679.477	328.064	497.934	242.516
430.207	336.807	608.573	235.511
480.596	328.2	464.665	202.39
642.169	333.219	585.489	189.648
480.928	323.262	437.728	187.015
552.73	324.731	514.174	212.847
541.452	321.7	448.441	167.812
670.281	332.291	427.77	211.762
476.646	328.061	551.926	238.763
886.566	339.799	509.848	235.032
438.633	337.851	528.513	196.161
431.525	337.202	473.288	225.846
597.192	310.222	496.322	245.081
439.433	326.094	593.374	273.948
466.74	323.923	324.825	242.962
510.952	346.165	479.324	259.992
530.052	319.746	499.81	200.408
747.485	325.653	568.599	264.066
781.604	319.637	558.983	207.37
435.385	330.259	490.46	217.034
475.941	339.621	498.438	246.07
369.988	340.683	448.045	184.184
489.283	332.863	495.772	222.687
457.567	343.204	528.095	142.445
528.766	324.583	439.469	206.25
609.682	306.783	475.844	231.556
604.443	318.255	461.918	235.247
623.631	330.874	579.164	218.897
346.439	326.254	530.16	287.021
445.693	335.78	305.944	251.966
498.817	319.192	469.37	237.202
487.55	327.645	576.255	213.463
635.999	349.675	607.419	171.365
487.902	317.928	440.641	237.243
591.577	316.905	567.306	250.945
501.167	315.167	462.36	256.247
488.024	327.703	440.266	196.218
544.295	320.382	560.871	229.341
591.488	332.165	480.854	197.085
447.514	350.627	492.433	226.166
224.438	339.454	518.443	227.865
474.8	324.898	56.5624	185.077
815.805	346.736	490.345	249.402
675.957	337.84	670.739	236.129
524.774	333.339	402.821	252.023
590.596	322.369	513.321	260.118
496.817	316.308	514.974	225.083
614.294	332.368	476.707	242.373
571.187	335.116	360.737	254.115
438.132	341.889	482.738	203.36
529.7	327.655	527.626	158.903
394.175	338.569	509.317	223.564
733.038	334.649	435.611	200.547
587.298	336.498	460.855	209.138
559.3	329.217	472.531	227.423
490.166	313.587	515.491	234.813
495.041	325.194	491.368	217.578
862.213	340.639	573.467	259.545
521.483	324.97	121.159	251.101
555.79	319.825	521.13	213.82
559.409	322.076	516.606	226.963
625.435	301.253	523.47	220.038
710.246	332.844	455.369	236.821
517.153	342.854	444.311	204.921
476.789	321.644	520.257	243.221
512.049	331.582	352.51	303.884
520.001	318.191	527.094	212.66
803.082	320.941	644.446	192.625
895.982	307.276	467.193	207.7
555.462	326.022	632.403	198.475
686.051	328.469	472.128	234.604
504.118	313.833	490.383	207.323
507.794	344.065	535.725	249.507
97.1925	321.012	462.837	243.784
570.221	337.26	460.556	262.018
536.106	315.76	436.963	205.06
550.409	336.967	21.9343	177.629
567.78	334.029	65.6655	189.817
466.327	334.787	279.666	232.025
531.447	324.564	483.607	249.552
585.922	325.893	432.265	239.056
849.707	343.139	407.472	239.417
497.531	324.041	371.928	223.218
620.471	329.375	473.534	258.103
619.73	336.166	583.437	251.381
560.712	329.977	409.969	210.571
593.637	324.001	473.371	244.762
905.151	342.654	464.248	274.684
585.364	318.962	349.21	225.74
175.143	266.137	429.57	249.302
946.634	297.322	475.468	246.285
552.709	304.404	446.092	169.408
200.21	263.158	579.989	241.992
464.062	316.716	539.71	260.28
753.385	313.624	91.3423	161.407
527.133	306.7	440.403	217.781
715.201	357.457	455.384	179.013
528.043	310.451	464.887	213.714
810.941	328.049	535.264	230.259
717.704	318.231	583.601	249.46
706.257	312.471	505.126	251.586
517.818	336.334	470.899	288.928
493.375	301.63	486.529	236.456
486.321	329.087	534.699	276.058
693.245	318.225	505.298	236.64
770.472	337.88	648.5	170.858
681.466	327.333	554.174	228.191
578.574	305.47	398.202	259.162
663.071	333.149	450.123	236.909
712.513	306.657	466.503	222.538
626.702	303.177	519.86	242.912
584.374	318.293	56.6458	137.618
724.995	310.942	627.527	195.64
802.557	322.966	530.525	237.163
541.83	314.994	455.342	286.798
599.775	291.181	450.753	216.192
576.681	311.499	558.358	204.567
530.95	313.689	448.354	221.205
436.742	330.163	506.567	222.158
827.422	339.252	513.282	246.575
482.119	330.466	459.99	211.329
719.623	300.343	429.686	193.148
613.133	323.807	547.031	208.152
522.955	335.365	499.631	239.085
819.389	292.793	425.098	247.841
827.357	292.594	531.094	257.752
600.557	293.957	455.861	233.698
719.45	311.085	486.646	191.381
507.587	335.89	526.511	205.377
780.193	329.176	491.111	245.453
645.45	335.587	473.845	218.496
911.723	329.385	542.204	241.089
627.08	322.201	456.16	228.631
552.355	323.896	534.333	272.518
813.748	325.512	458.954	193.354
742.286	293.136	520.431	209.614
726.196	330.728	428.146	238.743
504.292	342.017	484.289	251.37
563.53	332.431	485.318	208.132
683.575	322.73	393.671	265.09
778.289	334.55	472.107	207.438
485.48	319.411	480.884	266.59
433.319	326.156	192.559	214.107
539.954	325.899	427.602	206.168
839.938	308.361	439.119	222.227
572.029	322.468	500.673	226.272
854.149	297.385	442.212	225.953
758.906	310.997	421.401	222.884
751.346	305.975	27.2713	132.8
529.707	315.844	435.61	226.244
600.949	328.981	482.717	254.091
527.092	321.131	442.894	219.558
591.662	340.064	408.014	248.582
503.433	316.602	476.607	287.551
783.365	328.499	523.034	229.217
546.192	321.971	432.773	234.923
636.832	324.996	410.58	256.843
754.611	306.525	528.371	220.661
505.917	331.035	423.807	204.082
899.675	338.653	427.659	249.286
523.351	312.387	372.943	243.15
517.279	325.752	508.701	245.07
498.454	331.629	441.332	227.689
519.209	343.176	472.042	178.66
591.877	330.341	416.842	214.28
792.568	321.875	579.706	231.133
456.105	320.32	476.458	188.256
477.809	331.736	379.284	209.618
556.002	307.342	426.316	201.814
822.758	333.808	441.339	229.808
691.16	308.661	336.591	206.027
506.733	302.091	459.672	183.681
746.181	309.049	555.989	235.65
677.996	333.722	438.935	239.701
802.334	332.632	371.948	281.189
646.18	339.825	358.366	208.446
501.672	340.783	503.519	235.528
565.666	338.385	458.44	185.757
856.37	341.597	477.797	232.123
469.678	328.929	504.203	236.51
472.232	345.747	440.124	176.922
683.733	335.697	410.707	243.139
505.313	318.861	441.557	267.492
460.184	332.212	402.387	219.174
716.332	312.11	447.145	218.429
354.517	326.446	368.994	216.103
611.974	323.168	422.219	216.425
823.09	335.032	459.765	250.518
274.816	324.147	303.708	174.127
804.86	323.37	385.236	230.027
768.935	318.418	472.759	229.314
527.935	315.041	498.167	245.382
585.279	333.102	428.231	170.084
574.376	346.511	502.839	197.991
661.134	336.11	544.932	180.59
736.786	336.255	367.538	215.889
402.022	329.313	423.649	231.91
489.393	327.089	464.828	190.253
517.41	337.373	429.852	211.493
550.833	335.313	492.924	194.554
491.385	321.683	451.123	240.778
826.224	316.105	452.058	236.394
559.371	326.811	123.588	144.932
723.015	343.798	434.218	248.937
776.127	336.036	412.086	270.336
446.732	333.056	199.013	207.17
[truncated: 5,588 more rows]

## Sheet: Figure 3c
Each value represents a single cell velocity measurement (μm/s) of an individual cell
Jurkat cells	HL60 cells
138.03	230.86
199.545	117.231
98.5772	181.85
471.787	206.277
183.26	167.365
383.054	107.28
301.821	174.292
361.566	368.033
18.9465	32.109
93.2474	525.228
532.404	152.929
252.182	98.9483
498.565	38.6629
190.153	534.926
174.544
515.885
306.515
240.541
87.0061
148.915
85.4011
118.005
174.367
174.434
155.872
112.242
108.443
101.125
598.265
220.07
333.828
518.74
128.586
328.001
473.378
372.629
24.4552
156.865
195.792
79.9373
176.5
189.365
122.203
434.641
515.509
370.876
168.919
155.088
93.4117
314.808
210.573
393.297
132.964
92.5665
376.157
227.999
49.5507

## Sheet: Figure 3d
Each pair of values represents a single cell velocity measurement (μm/s) and associated summed fluorescence intensity (arb. units) of an individual cell
Data taken from three separate videos (same patient sample) for experimental reasons, source video ID is given should users want to relate data points to a specific video
Source video ID	Velocity (μm/s)	Fluorescence intensity (arb. units)
Video 3	1696.33	503.243
	1401.55	684.824
Video 2	1055.19	602.318
	1370.38	169.376
	1561.07	276.883
	1176.94	75.5076
	333.338	120.498
	499.851	375.808
	68.4566	213.328
	467.736	724.024
	521.614	315.957
	556.419	615.095
Video 1	1614.24	612.667
	1224.96	228.218

## Sheet: Figure 3e
Each line of data represents one individual RBC
Sample	Velocity (μm/s)	Area (pix)	Label
Control	712.895	63.1163	0
Control	639.589	75.8135	0
Control	615.896	66.6227	0
Control	767.616	75.6878	0
Control	814.316	67.5329	0
Control	806.324	65.4957	0
Control	663.012	63.7207	0
Control	640.277	71.4379	0
Control	767.024	72.1258	0
Control	715.313	70.3116	0
Control	617.966	70.3883	0
Control	427.928	83.2007	0
Control	685.187	69.4487	0
Control	519.553	55.1608	0
Control	571.099	79.6755	0
Control	181.665	41.8779	1
Control	123.234	51.94	1
Control	707.805	70.0441	0
Control	630.245	72.9413	0
Control	832.66	78.2982	0
Control	499.66	77.7204	0
Control	712.155	75.2734	0
Control	507.058	65.1003	0
Control	517.054	65.2949	0
Control	620.087	76.9744	0
Control	115.781	31.8526	1
Control	564.661	61.8166	0
Control	613.388	74.4616	0
Control	526.485	51.6268	0
Control	765.65	71.1808	0
Control	258.723	51.9473	1
Control	467.65	67.9941	0
Control	730.683	70.4168	0
Control	528.709	84.2085	0
Control	545.819	73.7857	0
Control	561.004	70.4871	0
Control	683.167	64.9436	0
Control	509.76	70.1514	0
Control	595.904	67.2222	0
Control	622.195	69.7287	0
Control	664.274	67.4658	0
Control	572.088	78.1878	0
Control	623.486	68.9549	0
Control	639.853	73.0773	0
Control	115.748	49.3591	1
Control	609.221	80.395	0
Control	561.016	62.6522	0
Control	560.533	84.3008	0
Control	776.925	58.5824	0
Control	551.85	47.3474	0
Control	712.511	56.3178	0
Control	533.276	65.7581	0
Control	637.984	71.5996	0
Control	570.134	57.8643	0
Control	704.193	59.725	0
Control	565.103	76.6158	0
Control	487.427	81.5445	0
Control	571.759	55.2508	0
Control	298.482	54.4243	1
Control	537.539	65.264	0
Control	577.935	58.5852	0
Control	847.07	35.1918	0
Control	535.012	68.4435	0
Control	554.235	78.182	0
Control	452.527	55.2118	0
Control	619.007	46.634	0
Control	552.208	61.0012	0
Control	584.016	54.2512	0
Control	736.03	55.2511	0
Control	517.134	63.0398	0
Control	729.462	44.5395	0
Control	594.348	62.1949	0
Control	520.141	59.3421	0
Control	658.318	51.7499	0
Control	506.247	54.8737	0
Control	657.755	55.8183	0
Control	681.089	56.0554	0
Control	723.484	44.2476	0
Control	586.287	58.0709	0
Control	608.022	54.186	0
Control	475.285	66.5413	0
Control	426.237	60.7884	0
Control	622.022	49.8139	0
Control	677.832	57.905	0
Control	501.767	51.6331	0
Control	650.095	53.7419	0
Control	574.687	57.5863	0
Control	529.898	53.5403	0
Control	630.371	62.7365	0
Control	527.042	55.7934	0
Control	470.297	55.1104	0
Control	513.385	53.9939	0
Control	557.867	51.0661	0
Control	498.087	55.4775	0
Control	530.989	53.5815	0
Control	607.166	55.3241	0
Control	519.958	55.3783	0
Control	598.953	48.5499	0
Control	462.878	46.8185	0
Control	599.376	44.3709	0
Control	491.609	60.2324	0
Control	488.018	50.73	0
Control	541.272	45.0549	0
Control	447.419	45.6182	0
Control	490.748	53.7241	0
Control	475.851	44.4341	0
Control	357.487	44.7037	1
Control	448.214	38.9457	0
Control	508.392	48.0549	0
Control	539.046	42.2083	0
Control	441.495	45.7966	0
Control	523.626	63.4263	0
Control	621.453	38.6089	0
Control	502.057	42.9794	0
Control	581.657	32.8309	0
Control	444.565	46.6459	0
Control	493.628	41.7963	0
Control	484.544	35.1244	0
SCD	295.74	106.702	1
SCD	302.62	106.685	1
SCD	314.885	108.088	1
SCD	210.769	155.049	1
SCD	296.719	117.251	1
SCD	291.804	100.707	1
SCD	247.056	110.473	1
SCD	296.351	99.293	1
SCD	261.502	116.528	1
SCD	283.337	101.102	1
SCD	273.898	119.881	1
SCD	206.26	145.08	1
SCD	287.146	107.175	1
SCD	231.585	128.23	1
SCD	256.86	175.785	1
SCD	223.427	121.384	1
SCD	311.302	95.338	1
SCD	284.028	108.48	1
SCD	306.652	101.696	1
SCD	272.302	114.401	1
SCD	267.721	135.976	1
SCD	294.148	87.305	1
SCD	274.914	119.905	1
SCD	241.299	120.01	1
SCD	306.983	90.2805	1
SCD	294.943	105.778	1
SCD	277.085	120.48	1
SCD	282.418	91.1527	1
SCD	273.833	120.09	1
SCD	242.024	124.265	1
SCD	258.337	100.728	1
SCD	264.736	148.434	1
SCD	269.215	93.41	1
SCD	247.361	145.114	1
SCD	258.053	99.1675	1
SCD	275.418	100.069	1
SCD	119.514	149.323	1
SCD	223.092	183.912	1
SCD	307.71	109.116	1
SCD	242.254	166.14	1
SCD	260.475	124.448	1
SCD	280.456	112.29	1
SCD	13.2465	107.336	1
SCD	241.953	149.755	1
SCD	273.701	101.479	1
SCD	148.049	108.489	1
SCD	269.905	133.515	1
SCD	285.363	122.701	1
SCD	244.71	153.895	1
SCD	258.468	101.806	1
SCD	258.027	137.193	1
SCD	260.908	102.005	1
SCD	252.806	128.145	1
SCD	117.635	143.389	1
SCD	276.976	107.883	1
SCD	260.043	101.986	1
SCD	249.011	121.672	1
SCD	287.879	110.589	1
SCD	269.338	99.4423	1
SCD	273.913	94.3086	1
SCD	250.022	127.537	1
SCD	76.885	142.498	1
SCD	190.383	106.632	1
SCD	261.196	121.68	1
SCD	254.186	113.663	1
SCD	264.438	134.19	1
SCD	272.486	113.893	1
SCD	241.498	155.542	1
SCD	246.323	137.169	1
SCD	285.141	98.4438	1
SCD	203.93	111.473	1
SCD	274.147	136.434	1
SCD	276.711	168.898	1
SCD	288.805	111.187	1
SCD	261.98	143.957	1
SCD	252.431	107.44	1
SCD	263.16	107.023	1
SCD	166.196	123.995	1
SCD	214.646	145.131	1
SCD	243.231	125.526	1
SCD	246.846	97.8074	1
SCD	225.024	143.652	1
SCD	251.501	98.9182	1
SCD	228.829	115.359	1
SCD	260.452	158.643	1
SCD	261.193	109.066	1
SCD	257.789	103.71	1
SCD	265.876	122.608	1
SCD	274.712	100.683	1
SCD	22.4968	185.088	1
SCD	246.41	143.245	1
SCD	18.8518	84.272	1
SCD	254.903	117.121	1
SCD	235.757	121.988	1
SCD	219.741	135.373	1
SCD	111.318	148.17	1
SCD	236.246	112.618	1
SCD	253.718	125.355	1
SCD	143.313	163.925	1
SCD	54.2438	127.12	1
SCD	259.659	143.561	1
SCD	240.605	117.532	1
SCD	235.029	142.941	1
SCD	40.1293	113.626	1
SCD	255.808	115.387	1
SCD	275.659	102.425	1
SCD	263.241	102.963	1
SCD	246.581	114.621	1
SCD	242.177	104.734	1
SCD	72.229	126.954	1
SCD	191.504	193.308	1
SCD	21.899	113.206	1
SCD	197.129	142.456	1
SCD	234.176	143.569	1
SCD	10.6592	79.3606	1
SCD	282.77	101.86	1
SCD	238.559	115.671	1
SCD	318.24	108.755	1
SCD	33.9607	161.691	1
SCD	200.055	149.53	1
SCD	251.688	134.363	1
SCD	236.728	124.694	1
SCD	242.117	119.198	1
SCD	30.4526	137.25	1
SCD	249.926	110.596	1
SCD	170.725	147.325	1
SCD	285.159	138.618	1
SCD	229.027	116.354	1
SCD	202.445	118.753	1
SCD	230.854	108.691	1
SCD	229.55	140.413	1
SCD	215.622	127.965	1
SCD	225.667	151.346	1
SCD	25.5364	138.919	1
SCD	231.928	116.227	1
SCD	237.319	157.478	1
SCD	199.94	142.654	1
SCD	125.978	143.471	1
SCD	177.012	113.162	1
SCD	108.626	122.519	1
SCD	216.205	119.965	1
SCD	226.347	114.493	1
SCD	239.049	108.299	1
SCD	239.87	125.244	1
SCD	242.564	123.518	1
SCD	226.398	114.425	1
SCD	218.725	137.234	1
SCD	101.885	125.998	1
SCD	182.326	126.582	1
SCD	209.968	118.274	1
SCD	73.2718	124.262	1
SCD	151.117	131.489	1
SCD	151.348	145.608	1
SCD	207.247	109.123	1
SCD	250.736	130.613	1
SCD	234.657	130.871	1
SCD	200.125	123.674	1
SCD	245.927	132.846	1
SCD	185.761	135.389	1
SCD	193.021	122.345	1
SCD	180.902	146.879	1
SCD	117.798	99.0581	1
SCD	241.412	138.525	1
SCD	181.454	142.094	1
SCD	237.491	122.232	1
SCD	219.007	117.011	1
SCD	225.878	115.684	1
SCD	207.716	93.7236	1
SCD	25.9993	132.291	1
SCD	205.097	137.87	1
SCD	204.749	110.475	1
SCD	184.184	151.493	1
SCD	250.724	96.982	1
SCD	235.691	104.133	1
SCD	152.097	97.2303	1
SCD	166.599	118.212	1
SCD	231.143	125.152	1
SCD	147.107	105.952	1
SCD	178.714	131.934	1
SCD	44.3316	83.0248	1
SCD	200.465	186.198	1
SCD	158.467	146.966	1
SCD	206.044	150.681	1

## Sheet: Figure 3f
	SCD RBCs (n)	Healthy control RBCs (n)
Within ML-defind cluster 1	614	49
Within ML-defined cluster 2	1603	397

## Sheet: Figure 4a
Time (s)	Mean velocity (μm/s)	Max. velocity (μm/s)
0	68.8853	75.3646
0.00337501	67.9793	75.6388
0.00675002	65.8399	76.1133
0.010125	66.9957	76.1262
0.0135	66.4777	76.5503
0.016875	66.0975	76.3155
0.0202501	65.81	76.942
0.0236251	65.5213	77.0374
0.0270001	66.0949	77.3593
0.0303751	66.4572	77.7687
0.0337501	68.484	78.0374
0.0371251	65.051	78.7429
0.0405001	67.9779	77.6366
0.0438751	66.9321	78.3411
0.0472501	67.501	78.8659
0.0506251	69.1582	78.6654
0.0540001	69.5609	78.4986
0.0573752	70.7201	78.9002
0.0607502	71.4195	78.0244
0.0641252	70.1902	78.6797
0.0675002	71.7249	78.7906
0.0708752	71.0996	77.7929
0.0742502	70.0822	77.7677
0.0776252	70.3935	77.8142
0.0810002	66.5943	75.8821
0.0843752	67.2262	76.8061
0.0877502	69.1192	77.4902
0.0911253	68.4773	76.5035
0.0945003	68.2475	77.2728
0.0978753	69.7563	75.8143
0.10125	67.1268	76.6294
0.104625	68.5283	75.5584
0.108	70.318	75.8266
0.111375	68.8542	74.8491
0.11475	69.343	75.0288
0.118125	68.2568	75.0225
0.1215	68.2025	73.0902
0.124875	68.8744	74.7837
0.12825	68.2362	74.4006
0.131625	64.7071	74.9939
0.135	63.2913	73.0115
0.138375	67.0152	74.4099
0.14175	67.9749	74.8757
0.145125	68.6078	74.4965
0.1485	67.7809	74.1609
0.151875	68.2727	73.4442
0.15525	69.3679	74.7746
0.158625	67.8839	73.9532
0.162	68.1839	72.4325
0.165375	69.961	74.1492
0.16875	70.5545	74.5014
0.172125	69.2172	74.0141
0.1755	69.7948	75.1365
0.178875	68.1331	74.8154
0.182251	70.624	75.212
0.185626	69.8042	75.8226
0.189001	69.7285	75.1783
0.192376	69.3556	74.8877
0.195751	70.7469	75.3141
0.199126	68.9282	74.0727
0.202501	69.6517	74.2787
0.205876	69.8805	74.0479
0.209251	70.8098	74.6399
0.212626	68.9115	74.7862
0.216001	70.0097	74.7619
0.219376	68.1433	74.3423
0.222751	67.9249	73.8763
0.226126	67.5647	73.931
0.229501	67.0305	74.2754
0.232876	65.7513	74.2918
0.236251	63.6178	74.2828
0.239626	59.9442	73.8277
0.243001	63.4302	72.8029
0.246376	65.3123	73.4267
0.249751	66.5039	73.3759
0.253126	65.898	74.2593
0.256501	67.1993	74.1958
0.259876	68.4604	74.0694
0.263251	66.4779	73.7427
0.266626	64.7047	73.6861
0.270001	67.1679	74.1102
0.273376	69.1655	73.6752
0.276751	68.4184	74.4603
0.280126	65.7069	73.2319
0.283501	69.1025	73.0561
0.286876	66.0776	72.4808
0.290251	65.1553	72.3692
0.293626	66.3161	72.9992
0.297001	66.1704	72.2352
0.300376	67.8031	72.7623
0.303751	65.1718	72.8043
0.307126	62.0423	72.277
0.310501	64.7088	72.3078
0.313876	66.4858	72.7626
0.317251	65.5257	72.01
0.320626	66.5386	73.2412
0.324001	66.0477	72.3317
0.327376	66.9784	72.7753
0.330751	68.2707	73.1586
0.334126	66.2657	72.8552
0.337501	68.1826	73.4028
0.340876	67.2646	73.671
0.344251	66.9413	73.7408
0.347626	67.0632	74.1323
0.351001	68.2463	73.8764
0.354376	66.2048	74.4312
0.357751	66.6941	74.6041
0.361126	65.3239	74.8005
0.364501	67.836	73.7115
0.367876	63.8758	74.3332
0.371251	64.5701	73.4887
0.374626	58.8673	74.9592
0.378001	60.5321	73.4295
0.381376	60.9701	75.2278
0.384751	64.1525	74.6168
0.388126	61.3259	73.587
0.391501	63.1598	74.4588
0.394876	63.8036	74.2931
0.398251	65.0411	74.5474
0.401626	62.0721	73.6331
0.405001	66.6807	74.7443
0.408376	65.8463	73.461
0.411751	62.7803	74.2299
0.415126	66.809	74.5387
0.418501	63.2719	74.1884
0.421876	64.2808	73.8085
0.425251	65.5638	74.5957
0.428626	64.7816	73.4316
0.432001	67.6872	73.9477
0.435376	64.4959	73.4141
0.438751	64.6456	74.3556
0.442126	64.074	74.2234
0.445501	66.329	75.5838
0.448876	64.9376	75.4039
0.452251	68.9191	77.8149
0.455626	65.1429	76.3231
0.459001	70.4035	78.4533
0.462376	71.5787	77.6579
0.465751	72.182	78.6298
0.469126	70.5901	77.4771
0.472501	74.3657	78.6938
0.475876	71.6674	77.7363
0.479251	72.4221	78.3565
0.482626	71.723	78.6426
0.486001	71.9123	76.844
0.489376	70.2415	76.6399
0.492751	71.8845	77.1182
0.496126	70.1736	77.0789
0.499501	70.679	76.9503
0.502876	71.7454	76.524
0.506251	71.1698	76.4826
0.509626	73.2065	77.4572
0.513001	72.4289	76.482
0.516376	71.4023	76.1032
0.519751	70.6386	76.0594
0.523126	72.0335	77.491
0.526501	69.2265	74.6489
0.529876	70.9598	76.1456
0.533251	70.4929	75.4923
0.536626	71.1354	76.1339
0.540002	69.5768	75.3849
0.543377	69.8809	75.3449
0.546752	68.4965	75.0963
0.550127	63.3938	74.9606
0.553502	68.735	75.1591
0.556877	68.992	75.4475
0.560252	67.5408	75.2375
0.563627	67.3149	75.2679
0.567002	67.4063	74.2314
0.570377	67.042	74.8206
0.573752	67.7971	74.7972
0.577127	68.3296	74.8793
0.580502	67.0301	75.0619
0.583877	67.4692	75.2159
0.587252	64.3661	74.7233
0.590627	65.5676	75.3341
0.594002	70.2491	75.8105
0.597377	70.5697	76.2489
0.600752	68.69	75.0416
0.604127	70.2577	77.2429
0.607502	68.5707	74.7758
0.610877	69.857	75.3764
0.614252	70.3578	76.0137
0.617627	69.4609	75.8269
0.621002	69.5914	75.5361
0.624377	69.7808	75.5947
0.627752	68.1866	75.0905
0.631127	69.3987	75.1917
0.634502	69.1708	75.6487
0.637877	66.3148	74.219
0.641252	67.2593	75.3729
0.644627	65.102	74.0931
0.648002	69.8785	75.5248
0.651377	69.2424	76.1176
0.654752	66.8221	75.7825
0.658127	66.6077	76.3211
0.661502	68.0488	75.8862
0.664877	66.8274	77.7559
0.668252	67.5348	76.1956
0.671627	64.6251	77.3707
0.675002	64.0813	75.5867
0.678377	65.3014	76.5112
0.681752	63.644	75.8051
0.685127	64.6628	76.3386
0.688502	64.2244	74.9139
0.691877	66.4035	76.5914
0.695252	65.3014	75.3373
0.698627	64.1018	75.4725
0.702002	65.7054	75.9868
0.705377	64.7165	75.5249
0.708752	63.768	75.9312
0.712127	65.9299	74.7174
0.715502	64.0868	75.165
0.718877	65.3591	75.0614
0.722252	65.5742	74.6838
0.725627	66.5042	75.1338
0.729002	68.4684	75.3765
0.732377	66.1255	74.9864
0.735752	66.277	74.9848
0.739127	66.0548	74.8608
0.742502	64.5767	74.9038
0.745877	65.7562	73.6335
0.749252	66.9559	74.2754
0.752627	66.5504	73.7989
0.756002	67.3043	74.0014
0.759377	65.5319	75.1623
0.762752	68.2548	74.2452
0.766127	64.4019	73.2134
0.769502	65.4148	73.7441
0.772877	66.7736	74.5724
0.776252	67.4627	74.1338
0.779627	67.2578	74.8875
0.783002	67.9083	73.5668
0.786377	65.1845	73.9535
0.789752	64.4906	72.8434
0.793127	65.1901	73.6846
0.796502	62.7275	72.7424
0.799877	63.5779	73.6778
0.803252	63.1328	72.4005
0.806627	61.9022	72.4683
0.810002	65.4868	72.3392
0.813377	63.8256	71.8611
0.816752	64.7105	72.6433
0.820127	66.3042	72.4609
0.823502	70.0821	74.4531
0.826877	67.2513	73.1791
0.830252	68.8873	74.069
0.833627	66.8268	73.5055
0.837002	65.4802	74.0746
0.840377	66.3995	73.4416
0.843752	64.7516	73.5372
0.847127	62.4042	72.4434
0.850502	64.2515	73.586
0.853877	66.7302	73.8466
0.857252	64.4746	73.9844
0.860627	66.0747	74.1125
0.864002	67.7858	73.7517
0.867377	70.5677	75.291
0.870752	69.3881	74.8075
0.874127	70.1379	75.7748
0.877502	70.9115	76.1108
0.880877	70.424	76.595
0.884252	68.7633	76.6095
0.887627	70.5207	76.3111
0.891002	71.6093	75.9539
0.894377	72.1196	77.0352
0.897752	69.3285	76.6585
0.901128	72.1529	77.3569
0.904503	72.0507	77.2344
0.907878	70.4054	76.4597
0.911253	71.4308	77.1177
0.914628	68.8292	76.5821
0.918003	72.4423	77.3414
0.921378	71.8182	77.7643
0.924753	71.5295	77.4059
0.928128	70.4492	77.5412
0.931503	69.2808	75.5061
0.934878	68.6747	76.2172
0.938253	68.3634	76.1711
0.941628	69.0496	76.3378
0.945003	68.9615	76.1974
0.948378	66.6479	75.5975
0.951753	67.9183	75.666
0.955128	66.0743	76.2243
0.958503	64.6615	75.2899
0.961878	65.8796	75.5909
0.965253	64.3595	75.3191
0.968628	66.4744	75.6681
0.972003	67.0274	74.3419
0.975378	66.5366	74.7663
0.978753	65.451	74.1519
0.982128	67.6229	75.0218
0.985503	66.5645	74.7021
0.988878	67.5414	75.6732
0.992253	68.8741	75.8025
0.995628	68.268	75.7374
0.999003	68.4495	75.1803
1.00238	67.9607	75.0708
1.00575	68.9874	75.0843
1.00913	67.5693	75.2965
1.0125	67.001	73.0665
1.01588	68.5846	74.2527
1.01925	70.2571	74.3867
1.02263	67.6289	74.2045
1.026	68.882	74.5844
1.02938	69.757	75.0357
1.03275	69.4285	75.0441
1.03613	69.7921	75.5372
1.0395	70.1644	75.9278
1.04288	69.3232	75.209
1.04625	68.4134	74.5825
1.04963	68.0342	74.9496
1.053	67.6365	73.9346
1.05638	68.6403	73.8268
1.05975	66.224	73.4176
1.06313	68.839	74.7562
1.0665	65.7922	73.1038
1.06988	66.6453	73.8697
1.07325	65.8014	73.5407
1.07663	66.0518	73.0742
1.08	67.0771	73.9056
1.08338	65.096	73.3014
1.08675	66.3406	73.2793
1.09013	66.2856	72.9407
1.0935	65.6252	72.0946
1.09688	65.1609	71.9769
1.10025	64.8589	72.101
1.10363	66.3439	72.2384
1.107	65.6001	71.7776
1.11038	65.794	72.3513
1.11375	66.1604	72.8076
1.11713	65.7266	72.5138
1.1205	63.9157	72.5762
1.12388	64.2639	72.4298
1.12725	66.1306	72.9503
1.13063	63.8604	72.6915
1.134	62.932	72.0553
1.13738	63.8068	72.9051
1.14075	65.5884	72.9101
1.14413	62.7257	72.9703
1.1475	64.3098	73.4411
1.15088	63.9906	73.7072
1.15425	62.2752	72.9472
1.15763	63.6196	73.2326
1.161	64.4868	73.4478
1.16438	59.8201	73.0702
1.16775	60.0784	72.2554
1.17113	64.0112	73.0578
1.1745	64.8929	72.5753
1.17788	63.7101	73.2537
1.18125	64.7702	72.9413
1.18463	62.9169	72.9757
1.188	62.3935	73.1753
1.19138	62.9326	73.0472
1.19475	63.1129	73.4157
1.19813	63.8025	72.9478
1.2015	65.4602	73.5266
1.20488	66.9599	73.9052
1.20825	65.031	73.0883
1.21163	64.9583	73.2866
1.215	66.7118	72.7905
1.21838	65.0358	72.9795
1.22175	68.3488	73.3161
1.22513	65.5988	72.7828
1.2285	64.0334	73.2267
1.23188	64.801	72.7867
1.23525	65.5719	72.3588
1.23863	65.0056	72.4135
1.242	63.4983	71.9277
1.24538	60.2221	71.3143
1.24875	61.0626	72.1126
1.25213	56.8077	69.5964
1.2555	59.1521	71.5897
1.25888	58.0339	70.6034
1.26225	55.1939	70.2273
1.26563	53.8927	70.0143
1.269	54.8784	70.1751
1.27238	57.0617	71.043
1.27575	57.9145	71.3465
1.27913	60.7254	72.0059
1.2825	63.4916	72.668
1.28588	64.4023	72.8939
1.28925	66.3164	74.1749
1.29263	68.0567	73.9954
1.296	68.9363	73.6085
1.29938	66.2227	74.4156
1.30275	67.0102	74.8182
1.30613	66.9102	75.2251
1.3095	66.9784	75.1626
1.31288	68.8261	76.3436
1.31625	66.8489	75.208
1.31963	68.5684	75.8379
1.323	69.298	75.7
1.32638	67.8074	75.4678
1.32975	67.4778	75.4945
1.33313	65.5282	74.2783
1.3365	68.2538	73.6935
1.33988	66.8893	74.7225
1.34325	65.659	74.2669
1.34663	67.603	74.2299
1.35	65.6405	75.1481
1.35338	65.3603	74.9627
1.35675	65.053	75.3983
1.36013	64.9374	75.8466
1.3635	64.5244	76.3472
1.36688	65.5363	76.0276
1.37025	65.7902	75.585
1.37363	65.2709	75.8368
1.377	66.6976	74.6525
1.38038	66.9599	75.1358
1.38375	65.9571	75.1804
1.38713	66.2878	75.1401
1.3905	67.6646	75.4051
1.39388	65.6001	75.932
1.39725	66.7108	75.4101
1.40063	68.6966	76.1315
1.404	66.2498	75.4382
1.40738	65.7319	75.1124
1.41075	67.2368	75.9421
1.41413	64.9901	74.6839
1.4175	68.4626	74.5759
1.42088	69.4796	74.8645
1.42425	66.7976	74.2517
1.42763	67.2692	75.3366
1.431	66.7565	75.0204
1.43438	68.7843	74.5443
1.43775	66.7363	74.763
1.44113	67.4594	74.6216
1.4445	66.4395	74.8022
1.44788	63.0741	74.5903
1.45125	67.2041	74.5624
1.45463	64.2858	74.5008
1.458	66.3032	74.4108
1.46138	67.0917	73.9657
1.46475	65.6878	74.0903
1.46813	66.2866	74.2446
1.4715	58.8381	73.6404
1.47488	65.0417	73.5918
1.47825	62.6902	73.3122
1.48163	66.5982	73.4112
1.485	65.1821	72.9288
1.48838	64.3502	73.2368
1.49175	63.6937	72.6397
1.49513	63.4822	72.7408
1.4985	64.7024	72.3386
1.50188	66.1396	72.7025
1.50525	65.4191	71.7738
1.50863	64.5226	71.6906
1.512	66.7638	72.0591
1.51538	64.4752	72.0557
1.51875	66.3015	72.3639
1.52213	65.684	72.2396
1.5255	65.2285	72.3986
1.52888	65.5809	72.8393
1.53225	67.1967	73.0811
1.53563	63.1557	72.7647
1.539	66.6597	72.6761
1.54238	66.1112	72.9663
1.54575	63.1485	72.811
1.54913	63.865	72.7049
1.5525	62.6188	72.9727
1.55588	60.7944	72.2132
1.55925	63.7925	73.7713
1.56263	64.9008	72.7766
1.566	63.2259	73.3341
1.56938	63.3378	72.5966
1.57275	61.5109	72.8484
1.57613	64.0926	72.879
1.5795	62.9823	73.6821
1.58288	61.7954	72.8659
1.58625	64.281	73.6973
1.58963	63.0778	73.957
1.593	62.4383	73.6519
1.59638	63.0455	73.2178
1.59975	62.9156	73.3201
1.60313	65.1348	73.5791
1.6065	66.0026	73.6441
1.60988	66.5585	73.9824
1.61325	64.1676	73.5957
1.61663	65.2568	72.9858
1.62	65.818	72.8123
1.62338	64.6951	73.2937
1.62675	66.7493	73.0362
1.63013	67.4942	74.2565
1.6335	64.7276	73.148
1.63688	65.1123	73.4012
1.64025	65.8594	73.4403
1.64363	66.7415	73.2297
1.647	64.6107	73.7463
1.65038	66.3865	72.5674
1.65375	68.8039	73.252
1.65713	66.5621	72.8199
1.6605	68.3122	72.3994
1.66388	67.8339	72.2612
1.66725	65.4711	72.4023
1.67063	68.1316	72.7358
1.674	66.4254	72.5617
1.67738	66.4909	72.5762
1.68075	66.5466	72.5056
1.68413	68.2581	72.786
1.6875	68.6926	72.7919
1.69088	67.3878	72.5447
1.69425	68.1852	72.856
1.69763	68.4621	73.3862
1.701	67.7933	72.1184
1.70438	67.5653	71.753
1.70775	66.2234	71.5842
1.71113	66.0538	71.3609
1.7145	68.4566	71.4329
1.71788	65.6458	71.7435
1.72125	66.2141	72.6995
1.72463	68.6403	73.0178
1.728	66.0193	72.7699
1.73138	67.665	72.6453
1.73475	67.2803	73.5917
1.73813	65.9051	73.2059
1.7415	66.3017	73.1768
1.74488	67.2583	73.271
1.74825	69.6192	74.1684
1.75163	68.3568	73.9407
1.755	66.2803	74.2249
1.75838	66.4313	74.3702
1.76175	67.2374	74.6924
1.76513	68.8317	75.0792
1.7685	67.915	74.7057
1.77188	70.4717	75.0792
1.77525	68.43	74.9657
1.77863	69.9037	75.4994
1.782	67.3626	74.8131
1.78538	66.4843	74.8496
1.78875	70.1097	75.3962
1.79213	70.9777	76.0689
1.7955	69.1059	75.8954
1.79888	69.1135	75.5815
1.80226	68.0514	75.1366
1.80563	67.9955	75.792
1.80901	69.296	75.441
1.81238	70.2558	75.6289
1.81576	70.0148	75.4296
1.81913	68.5138	74.7096
1.82251	68.3204	74.102
1.82588	65.2325	74.2058
1.82926	68.1064	74.0375
1.83263	69.8292	74.6467
1.83601	70.4399	75.5055
1.83938	71.1082	75.9284
1.84276	69.9557	75.4736
1.84613	69.9623	74.8794
1.84951	69.5417	75.3651
1.85288	70.7731	75.3824
1.85626	69.5576	74.7823
1.85963	68.8688	74.872
1.86301	70.2246	73.889
1.86638	69.559	75.0652
1.86976	68.6396	74.9163
1.87313	68.5555	74.268
1.87651	67.2487	74.4037
1.87988	69.1311	74.5836
1.88326	64.9487	73.855
1.88663	65.9957	74.5354
1.89001	66.0727	73.9344
1.89338	68.97	74.4785
1.89676	67.8859	73.7415
1.90013	68.6721	73.4209
1.90351	69.1377	73.1321
1.90688	64.0229	73.3221
1.91026	64.2827	73.381
1.91363	61.2355	73.4943
1.91701	62.0916	73.6644
1.92038	62.4163	73.8711
1.92376	60.5397	73.4174
1.92713	62.2424	73.5643
1.93051	65.9617	73.5993
1.93388	62.7231	73.5625
1.93726	63.1364	74.0817
1.94063	63.7273	72.1143
1.94401	66.6895	72.342
1.94738	65.2735	73.1789
1.95076	66.253	73.1315
1.95413	64.5926	72
1.95751	64.6062	72.3666
1.96088	61.4557	72.3444
1.96426	59.8464	71.8012
1.96763	56.9892	72.0611
1.97101	60.3284	71.6148
1.97438	59.4587	72.2378
1.97776	57.6984	72.051
1.98113	60.5351	70.5058
1.98451	61.2948	70.8599
1.98788	59.0768	70.6363
1.99126	63.6352	71.2799
1.99463	62.2886	70.863
1.99801	65.5537	71.165
2.00138	62.1244	71.1277
2.00476	62.3943	71.9125
2.00813	61.089	70.8664
2.01151	62.2436	71.8025
2.01488	63.824	71.4594
2.01826	65.9107	71.8868
2.02163	64.2643	70.4133
2.02501	64.8556	71.4126
2.02838	63.2322	71.1907
2.03176	62.8647	70.7512
2.03513	62.1739	71.6256
2.03851	55.1702	70.7516
2.04188	59.9063	70.8799
2.04526	64.2538	71.2668
2.04863	62.2403	71.0311
2.05201	64.6491	71.5074
2.05538	66.9357	72.2761
2.05876	63.1724	71.0032
2.06213	63.6978	70.324
2.06551	65.6193	70.8453
2.06888	64.8814	70.609
2.07226	65.8041	71.5004
2.07563	66.0333	71.1522
2.07901	64.6728	70.6855
2.08238	65.5935	71.4279
2.08576	64.9967	71.4036
2.08913	65.2066	70.7687
2.09251	65.657	71.1615
2.09588	64.4572	70.5523
2.09926	63.2984	70.5922
2.10263	64.4668	69.456
2.10601	65.3457	70.5541
2.10938	64.8357	70.2286
2.11276	63.4037	70.5496
2.11613	65.259	70.4163
2.11951	64.4787	70.9665
2.12288	63.5839	70.4435
2.12626	64.9453	71.2121
2.12963	62.9275	71.1794
2.13301	62.8973	70.8958
2.13638	62.9162	70.5374
2.13976	62.5248	71.4666
2.14313	62.2261	70.9513
2.14651	66.4691	71.7207
2.14988	65.5749	71.9307
2.15326	66.7413	71.9779
2.15663	65.9008	72.4242
2.16001	66.1266	72.9291
2.16338	65.7902	73.3328
2.16676	66.0088	72.9723
2.17013	67.3321	73.1941
2.17351	67.5603	72.8879
2.17688	66.2585	73.8329
2.18026	68.3416	73.3014
2.18363	65.4206	73.1252
2.18701	67.9998	73.3361
2.19038	65.8346	73.9271
2.19376	66.6476	73.968
2.19713	66.5863	73.7113
2.20051	65.7455	73.8706
2.20388	66.121	73.4753
2.20726	68.1162	74.0846
2.21063	64.886	73.1579
2.21401	66.8335	73.7322
2.21738	65.4684	73.2242
2.22076	66.8718	73.4599
2.22413	64.1792	73.1863
2.22751	67.1818	72.6016
2.23088	65.5835	72.4985
2.23426	69.6199	75.3811
2.23763	62.4952	71.5935
2.24101	65.0923	72.4548
2.24438	66.375	73.8582
2.24776	63.9912	72.5472
2.25113	64.0164	73.3208
2.25451	66.3883	73.247
2.25788	65.4603	73.6255
2.26126	65.3073	73.1882
2.26463	65.096	73.9124
2.26801	65.3305	72.389
2.27138	66.5307	73.1048
2.27476	67.303	73.649
2.27813	67.6453	72.8255
2.28151	65.8975	72.7292
2.28488	67.8453	73.1983
2.28826	66.9817	72.6311
2.29163	66.0319	72.3045
2.29501	66.3881	72.7479
2.29838	67.6037	72.5077
2.30176	67.2068	72.8422
2.30513	64.0535	71.5576
2.30851	66.0657	72.116
2.31188	68.1018	73.4573
2.31526	67.9051	73.2497
2.31863	66.4154	73.0568
2.32201	65.8485	73.1617
2.32538	65.766	72.0247
2.32876	64.5155	71.6065
2.33213	63.4852	71.8582
2.33551	63.9502	72.0755
2.33888	64.1509	71.9721
2.34226	63.006	71.1282
2.34563	62.0628	71.8001
2.34901	63.2408	71.2004
2.35238	61.8313	70.685
2.35576	62.8344	71.5035
2.35913	65.7034	71.501
2.36251	62.5764	71.1149
2.36588	62.4784	71.7064
2.36926	65.3421	71.844
2.37263	64.3979	71.2016
2.37601	63.1987	71.0923
2.37938	64.8596	71.1746
2.38276	64.839	71.6021
2.38613	63.5133	71.3031
2.38951	65.4711	71.1429
2.39288	63.7842	72.0418
2.39626	65.7564	71.4856
2.39963	65.6738	71.3738
2.40301	64.6423	72.0397
2.40638	64.3045	72.3838
2.40976	64.9198	71.8748
2.41313	64.5857	71.9669
2.41651	64.02	71.9163
2.41988	64.4136	71.9682
2.42326	65.3173	72.2222
2.42663	65.4029	71.6631
2.43001	66.6456	71.7867
2.43338	66.8804	72.21
2.43676	67.3003	72.5503
2.44013	64.8071	71.4708
2.44351	64.3813	71.7536
2.44688	64.8006	71.4054
2.45026	64.89	71.4962
2.45363	64.8915	71.3503
2.45701	65.4881	71.5001
2.46038	64.9227	70.2587
2.46376	64.7534	71.1925
2.46713	61.8369	70.4093
2.47051	65.0866	71.1898
2.47388	65.3956	70.9988
2.47726	63.6955	71.0918
2.48063	64.0174	71.2487
2.48401	64.6079	71.2379
2.48738	62.7861	70.2911
2.49076	65.2975	70.9687
2.49413	63.0215	70.9771
2.49751	63.6297	70.5201
2.50088	64.0576	70.9183
2.50426	65.0556	70.5476
2.50763	65.922	71.6338
2.51101	66.1316	71.3266
2.51438	64.4747	71.1028
2.51776	64.4045	71.4378
2.52113	62.8722	70.9834
2.52451	64.1436	71.2252
2.52788	62.2638	71.9119
2.53126	64.6112	71.4589
2.53463	63.8641	70.7848
2.53801	63.4415	71.0155
2.54138	66.0409	71.5257
2.54476	64.0714	70.8313
2.54813	64.2442	71.2257
2.55151	64.3217	71.2495
2.55488	65.1888	71.6959
2.55826	64.7837	71.5047
2.56163	66.2922	71.5836
2.56501	66.2177	72.2829
2.56838	63.411	71.9232
2.57176	65.9945	72.5412
2.57513	65.5226	71.8406
2.57851	66.8721	72.814
2.58188	64.2419	72.9432
2.58526	66.7522	73.2806
2.58863	63.7309	73.4668
2.59201	67.1652	72.6633
2.59538	67.1924	73.5889
2.59876	67.5812	73.9897
2.60213	65.5434	73.8029
2.60551	64.641	74.5714
2.60888	66.0655	74.7411
2.61226	66.2727	74.4468
2.61563	66.0652	74.9656
2.61901	67.0427	74.8484
2.62238	65.046	74.7647
2.62576	67.3104	74.8535
2.62913	67.7541	75.5449
2.63251	68.5929	73.6829
2.63588	65.9306	74.7149
2.63926	67.1808	75.5332
2.64263	68.4303	76.5215
2.64601	69.3006	75.5261
2.64938	67.6514	75.5797
2.65276	68.9635	75.3477
2.65613	69.555	74.852
2.65951	68.3793	74.5667
2.66288	67.5176	75.251
2.66626	68.4595	75.0714
2.66963	65.6385	75.26
2.67301	68.9178	74.0271
2.67638	68.2334	75.0349
2.67976	69.5073	74.1169
2.68313	68.3187	74.9767
2.68651	69.4581	74.2604
2.68988	68.9466	74.1724
2.69326	66.944	74.2204
2.69663	68.0091	73.8652
2.70001	67.3413	74.0512
2.70338	69.3086	74.0426
2.70676	68.2796	73.5389
2.71013	67.4	73.3185
2.71351	69.1712	72.9242
2.71688	66.1016	72.6455
2.72026	67.1169	73.1165
2.72363	66.581	73.2141
2.72701	67.4495	73.7805
2.73038	66.7618	73.4442
2.73376	66.4173	73.3264
2.73713	66.1412	73.6988
2.74051	68.4482	73.862
2.74388	67.5527	73.5595
2.74726	67.5646	73.3664
2.75063	66.0127	73.3548
2.75401	68.6539	73.4906
2.75738	68.9516	73.4798
2.76076	69.6451	73.6583
2.76413	68.8789	74.4386
2.76751	69.4113	74.1067
2.77088	68.6661	73.147
2.77426	69.0039	73.4787
2.77763	65.3073	72.9841
2.78101	69.0701	73.4363
2.78438	65.615	73.4014
2.78776	66.0139	73.3541
2.79113	65.5302	72.8003
2.79451	62.6465	72.7776
2.79788	64.2803	72.8065
2.80126	63.2088	72.3962
2.80463	63.6644	72.5741
2.80801	64.6577	72.7526
2.81138	61.6771	72.1075
2.81476	60.9626	72.9846
2.81813	63.7779	72.5005
2.82151	62.3539	72.2341
2.82488	62.2009	72.9075
2.82826	63.0793	72.7037
2.83163	60.9567	71.973
2.83501	62.6556	72.0298
2.83838	60.6238	72.0358
2.84176	64.68	72.6812
2.84513	62.9071	72.7634
2.84851	58.8943	72.0649
2.85188	60.0926	72.7348
2.85526	60.9812	73.1543
2.85863	61.4748	72.9719
2.86201	64.7135	72.5145
2.86538	65.0245	72.4849
2.86876	63.5998	72.5849
2.87213	64.4653	72.5907
2.87551	67.3989	72.4259
2.87888	65.0762	71.9272
2.88226	64.5734	71.692
2.88563	66.0723	72.2157
2.88901	68.0587	72.8486
2.89238	66.1174	72.6578
2.89576	66.4353	71.7772
2.89913	66.7466	71.787
2.90251	66.2942	72.1964
2.90588	67.3692	72.7394
2.90926	66.7698	72.6444
2.91263	67.0255	72.6726
2.91601	68.7426	72.6099
2.91938	67.554	72.274
2.92276	68.7684	72.2316
2.92613	66.0972	71.9552
2.92951	67.7494	72.2694
2.93288	68.8127	72.9097
2.93626	67.9832	72.4118
2.93963	67.042	72.1596
2.94301	65.0139	71.4383
2.94638	67.87	71.9526
2.94976	66.1955	71.6055
2.95313	65.4113	72.083
2.95651	66.6247	71.356
2.95988	67.0261	72.4399
2.96326	67.5282	72.14
2.96663	67.2142	72.4645
2.97001	66.9142	72.601
2.97338	65.7597	72.4414
2.97676	68.1442	72.9197
2.98013	67.2043	73.0564
2.98351	68.1634	73.8104
2.98688	67.6222	72.9432
2.99026	66.0392	73.175
2.99363	67.1308	73.586
2.99701	69.1258	73.0588
3.00038	67.5242	73.1135
3.00376	67.0195	73.1962
3.00713	65.0848	72.7013
3.01051	66.2763	73.0873
3.01388	66.7241	73.0767
3.01726	65.4	72.5706
3.02063	65.4828	72.6467
3.02401	66.6896	72.3608
3.02738	67.0327	73.75
3.03076	65.4469	73.3397
3.03413	63.9389	72.8646
3.03751	67.5108	72.9188
3.04088	67.0063	73.5003
3.04426	66.8486	73.8377
3.04763	67.1738	73.8841
3.05101	65.9809	74.4316
3.05438	67.1851	74.4345
3.05776	68.433	74.6162
3.06113	67.6309	74.3987
3.06451	67.5997	74.2289
3.06788	66.1131	74.4076
3.07126	67.9614	74.2486
3.07463	67.3335	74.9786
3.07801	67.8766	72.9209
3.08138	66.6916	73.4842
3.08476	68.5015	73.9634
3.08813	67.6163	73.9963
3.09151	66.7731	73.5793
3.09488	68.0707	73.9276
3.09826	67.3904	73.9469
3.10163	67.7362	74.2328
3.10501	68.9663	73.6283
3.10838	69.0438	73.9411
3.11176	68.0336	74.5134
3.11513	69.3541	74.9714
3.11851	65.7716	72.4238
3.12188	67.6878	73.5485
3.12526	66.0692	73.009
3.12863	67.5664	73.5025
3.13201	64.4976	73.9549
3.13538	64.8332	73.3638
3.13876	65.4592	73.6902
3.14213	66.1584	73.4619
3.14551	67.064	73.9639
3.14888	64.8869	73.2697
3.15226	64.6631	73.9757
3.15563	64.6524	72.6973
3.15901	65.4454	72.6722
3.16238	66.3618	72.5409
3.16576	64.4156	72.4546
3.16913	62.1348	73.6991
3.17251	64.3805	73.5155
3.17588	63.6716	72.7855
3.17926	65.0861	73.0934
3.18263	62.359	73.6729
3.18601	65.7925	72.5906
3.18938	61.0252	72.5346
3.19276	59.1554	73.151
3.19613	63.3961	72.9531
3.19951	63.5357	73.2153
3.20288	62.467	72.8486
3.20626	61.6982	72.2541
3.20963	60.2262	72.9612
3.21301	61.1638	73.3592
3.21638	58.145	73.5132
3.21976	61.7866	73.8481
3.22313	62.5483	72.7567
3.22651	60.4849	73.0879
3.22988	59.6473	73.7165
3.23326	66.0339	73.363
3.23663	66.5784	72.1293
3.24001	68.841	73.405
3.24338	67.9647	73.396
3.24676	66.9354	73.4115
3.25013	65.8726	72.3821
3.25351	65.8826	72.9058
3.25688	66.2333	72.4274
3.26026	64.6893	72.3032
3.26363	63.4395	72.4645
3.26701	67.3573	72.4155
3.27038	64.4492	73.168
3.27376	66.797	73.1818
3.27713	64.0853	73.0703
3.28051	66.8605	73.8178
3.28388	64.7728	72.9318
3.28726	65.7292	72.7769
3.29063	66.8778	72.7817
3.29401	65.6743	73.1226
3.29738	64.8062	72.5608
3.30076	64.8851	72.3254
3.30413	65.912	72.0139
3.30751	64.5463	71.9522
3.31088	66.0909	71.6654
3.31426	65.351	72.1247
3.31763	61.8727	71.175
3.32101	65.1689	72.5313
3.32438	66.7724	71.9751
3.32776	65.4948	72.066
3.33113	66.436	72.8696
3.33451	65.0669	72.4789
3.33788	67.0486	73.0055
3.34126	66.381	72.6372
3.34463	67.6633	72.9923
3.34801	67.9097	72.432
3.35138	66.6764	72.2681
3.35476	67.9349	72.1564
3.35813	67.3109	72.0007
3.36151	67.3871	72.8005
3.36488	67.7593	72.2494
3.36826	67.0864	72.7286
3.37163	68.5893	72.9847
3.37501	67.5719	72.3861
3.37838	67.3727	72.5529
3.38176	68.1097	72.7767
3.38513	66.2474	71.9751
3.38851	69.1271	72.8797
3.39188	66.1965	72.5514
3.39526	65.3252	72.2517
3.39863	64.7147	71.7054
3.40201	63.4693	72.2339
3.40538	63.7713	71.8524
3.40876	65.2927	72.6839
3.41213	65.0306	72.7297
3.41551	66.6896	72.9248
3.41888	67.4474	72.9306
3.42226	67.1288	73.43
3.42563	66.2654	72.9576
3.42901	67.2248	73.5571
3.43238	64.2149	72.6826
3.43576	67.9388	73.3756
3.43913	67.5706	72.1806
3.44251	68.4293	72.7314
3.44588	67.1632	72.6525
3.44926	67.6676	73.6302
3.45263	68.2694	73.8656
3.45601	69.3334	73.7316
3.45938	65.4209	73.0013
3.46276	67.4358	73.5077
3.46613	68.8651	73.8229
3.46951	69.5311	74.8885
3.47288	68.5293	74.1466
3.47626	69.0143	74.2841
3.47963	67.6143	74.564
3.48301	68.7092	74.2894
3.48638	66.069	73.6109
3.48976	67.9415	74.5275
3.49313	67.5812	74.137
3.49651	66.8533	73.7109
3.49988	67.14	74.0175
3.50326	65.6034	74.2637
3.50663	65.4795	74.15
3.51001	66.5784	73.2532
3.51338	67.9276	73.6349
3.51676	68.0157	73.9668
3.52013	66.7638	73.0481
3.52351	69.1551	72.7507
3.52688	68.6615	72.8731
3.53026	68.7569	73.4503
3.53363	67.3308	73.709
3.53701	67.8713	74.15
3.54038	67.6567	73.6951
3.54376	67.6153	74.4722
3.54713	65.8875	73.2487
3.55051	65.7504	73.7838
3.55388	63.6759	73.771
3.55726	63.109	74.0326
3.56063	67.1652	74.7852
3.56401	68.7217	73.5417
3.56738	67.8767	73.2527
3.57076	67.9547	73.7143
3.57413	68.5098	73.9595
3.57751	68.7489	73.6059
3.58088	68.5674	73.581
3.58426	67.5057	73.7495
3.58763	66.8923	74.1187
3.59101	67.8633	74.2883
3.59438	68.2243	73.7396
3.59776	68.9112	74.69
3.60114	68.4994	73.96
3.60451	68.3522	73.8303
3.60789	68.1958	74.2436
3.61126	66.125	74.3737
3.61464	67.2568	74.0139
3.61801	67.3828	74.653
3.62139	64.9387	74.4136
3.62476	68.0897	74.5492
3.62814	65.6491	74.635
3.63151	67.4096	73.8513
3.63489	69.6133	74.2421
3.63826	67.9594	73.4408
3.64164	67.7845	73.7843
3.64501	69.9135	73.8304
3.64839	67.9471	74.0247
3.65176	63.8184	74.0099
3.65514	62.8273	73.5878
3.65851	58.9313	73.4486
3.66189	60.8055	73.345
3.66526	62.253	72.9952
3.66864	66.9206	73.691
3.67201	65.665	72.529
3.67539	65.7619	72.8174
3.67876	65.0841	71.9976
3.68214	64.8132	71.4157
3.68551	66.5996	72.5733
3.68889	62.4811	71.7091
3.69226	64.941	71.7688
3.69564	65.5232	72.2712
3.69901	64.8317	72.1939
3.70239	64.9642	71.7974
3.70576	65.2716	71.5046
3.70914	65.1318	71.6668
3.71251	64.1303	70.9706
3.71589	64.3204	70.8454
3.71926	66.0455	71.2564
3.72264	63.3416	70.6964
3.72601	66.9475	70.5399
3.72939	63.3067	70.6083
3.73276	64.7389	70.6358
3.73614	63.5258	70.5948
3.73951	62.325	71.1681
3.74289	61.1527	70.7432
3.74626	60.9293	70.726
3.74964	63.1846	71.367
3.75301	64.9104	71.3629
3.75639	65.847	71.0033
3.75976	66.3245	72.2525
3.76314	63.6854	69.9246
3.76651	67.2526	71.6368
3.76989	64.4254	71.1988
3.77326	64.3558	71.5218
3.77664	63.943	71.2626
3.78001	65.1732	72.2456
3.78339	66.6282	72.0407
3.78676	67.6024	72.1363
3.79014	68.1137	72.2553
3.79351	67.4646	71.9673
3.79689	65.6121	71.9662
3.80026	66.8175	72.0826
3.80364	66.5488	70.7214
3.80701	66.8031	71.5033
3.81039	67.8513	71.3307
3.81376	67.7289	70.9856
3.81714	66.7703	71.5959
3.82051	66.1425	71.5955
3.82389	66.8466	71.4898
3.82726	65.7915	70.7382
3.83064	65.7553	72.4077
3.83401	66.0396	71.3917
3.83739	66.8062	71.2128
3.84076	65.5627	71.0926
3.84414	63.668	70.2337
3.84751	66.2005	71.77
3.85089	64.9944	71.5912
3.85426	66.4856	71.6282
3.85764	65.7218	71.396
3.86101	66.157	71.6326
3.86439	66.0248	72.3071
3.86776	67.8123	72.157
3.87114	68.6078	72.2258
3.87451	68.0329	72.2381
3.87789	68.1071	71.8774
3.88126	65.5461	72.0491
3.88464	67.2712	71.2298
3.88801	67.0472	71.4171
3.89139	65.0604	71.7736
3.89476	65.0949	71.7479
3.89814	63.6488	71.7119
3.90151	64.3356	72.1328
3.90489	64.4108	71.8515
3.90826	65.9246	71.8642
3.91164	65.5709	72.4757
3.91501	64.8337	72.1283
3.91839	66.378	73.1131
3.92176	69.2291	72.988
3.92514	66.8999	72.9011
3.92851	68.5734	73.592
3.93189	69.5752	73.9882
3.93526	68.635	73.9628
3.93864	70.983	74.8583
3.94201	69.9279	74.4538
3.94539	69.9385	74.923
3.94876	69.6348	74.8412
3.95214	67.5494	75.3579
3.95551	68.3747	75.3063
3.95889	68.79	75.4113
3.96226	68.2515	75.3375
3.96564	69.8729	74.8252
3.96901	67.7514	74.1782
3.97239	66.2273	74.0793
3.97576	66.381	74.1127
3.97914	66.0949	74.6449
3.98251	68.0051	73.6651
3.98589	66.3737	73.7553
3.98926	64.9957	73.9558
3.99264	64.7191	73.5996
3.99601	65.1397	73.5829
3.99939	64.5897	72.7977
4.00276	64.6188	73.0426
4.00614	60.8712	72.7329
4.00951	65.6799	72.4746
4.01289	64.695	71.9604
4.01626	65.5802	71.8399
4.01964	66.0243	72.3198
4.02301	65.4742	72.1576
4.02639	65.7069	71.5838
4.02976	65.4933	71.2806
4.03314	64.1715	70.8087
4.03651	66.8413	71.2853
4.03989	65.3232	70.3075
4.04326	65.8359	71.4022
4.04664	64.941	70.8062
4.05001	66.974	70.722
4.05339	67.4646	71.4875
4.05676	64.976	71.1633
4.06014	66.169	71.1805
4.06351	64.5615	70.9763
4.06689	63.8848	71.3367
4.07026	61.6972	70.4775
4.07364	61.4243	70.7522
4.07701	62.9119	70.6114
4.08039	65.3729	71.1943
4.08376	65.4176	71.3962
4.08714	60.6869	70.2249
4.09051	65.6827	71.5717
4.09389	65.5282	71.2335
4.09726	64.3272	71.3085
4.10064	65.124	71.8329
4.10401	64.0589	72.3395
4.10739	63.9401	71.953
4.11076	63.076	72.3933
4.11414	62.7642	72.3318
4.11751	62.9111	72.308
4.12089	64.4658	72.0704
4.12426	64.543	71.7201
4.12764	63.7495	71.7694
4.13101	66.2291	71.691
4.13439	63.3403	71.7698
4.13776	65.4439	72.3394
4.14114	67.5997	71.7926
4.14451	66.993	72.1464
4.14789	67.4661	71.9961
4.15126	65.8167	71.0294
4.15464	65.8948	71.0238
4.15801	63.9727	71.0977
4.16139	67.2391	71.9484
4.16476	66.3237	72.0043
4.16814	64.8081	71.7973
4.17151	66.5896	71.1673
4.17489	65.6974	71.5547
4.17826	63.7236	71.4707
4.18164	65.5166	71.6558
4.18501	67.5037	71.9569
4.18839	66.6188	72.587
4.19176	65.8779	72.4893
4.19514	64.7733	72.732
4.19851	68.7681	73.6359
4.20189	68.2713	73.5324
4.20526	67.8077	73.9149
4.20864	68.3382	74.6359
4.21201	68.119	73.5892
4.21539	67.5467	74.5008
4.21876	66.6514	74.3212
4.22214	68.4469	74.6357
4.22551	68.8613	75.3212
4.22889	68.0917	75.4229
4.23226	69.8526	75.9996
4.23564	69.162	75.9687
4.23901	68.2555	75.9816
4.24239	66.1847	75.8148
4.24576	67.093	76.1065
4.24914	65.2742	76.2915
4.25251	64.9026	74.1985
4.25589	66.9546	74.7357
4.25926	66.3944	75.4479
4.26264	66.4038	75.542
4.26601	66.1108	74.7018
4.26939	62.1429	75.1902
4.27276	62.6433	75.1302
4.27614	66.3793	75.7762
4.27951	68.0336	75.2227
4.28289	63.4362	74.9934
4.28626	67.6726	74.9032
4.28964	64.5539	74.2203
4.29301	65.8385	73.5673
4.29639	66.0909	73.9635
4.29976	66.8857	73.9001
4.30314	65.6074	73.3546
4.30651	66.2551	73.3943
4.30989	66.0253	73.3379
4.31326	67.4899	73.2943
4.31664	66.9738	73.1459
4.32001	66.6507	73.2059
4.32339	65.7239	72.3053
4.32676	62.8162	72.4815
4.33014	62.0108	72.0856
4.33351	63.1752	71.7329
4.33689	63.5176	72.1926
4.34026	60.7106	72.2308
4.34364	63.5653	72.9414
4.34701	64.1575	73.1826
4.35039	61.5485	73.1454
4.35376	63.566	73.1565
4.35714	62.0101	73.6077
4.36051	62.436	72.9302
4.36389	63.1043	73.4593
4.36726	62.2022	73.2199
4.37064	60.8252	72.3425
4.37401	66.991	73.6155
4.37739	63.7289	73.7255
4.38076	64.4641	73.1305
4.38414	64.278	73.5047
4.38751	65.2821	73.7251
4.39089	65.6339	73.2202
4.39426	67.6832	73.2735
4.39764	67.9018	73.7867
4.40101	64.9496	72.3343
4.40439	65.8657	73.2678
4.40776	60.6397	72.9261
4.41114	65.3616	72.137
4.41451	66.3803	72.2441
4.41789	65.8153	72.5697
4.42126	67.507	73.2749
4.42464	67.1391	72.8557
4.42801	69.1682	73.5975
4.43139	66.5903	72.8347
4.43476	63.1037	73.4981
4.43814	65.8087	73.272
4.44151	64.851	73.4948
4.44489	64.6732	73.4382
4.44826	66.5385	72.7142
4.45164	64.3231	72.7498
4.45501	68.394	73.4356
4.45839	67.2228	73.6006
4.46176	64.9238	74.0147
4.46514	64.9569	73.7438
4.46851	64.2866	74.1848
4.47189	62.8836	73.9495
4.47526	62.5432	74.1366
4.47864	63.8457	74.8612
4.48201	66.4285	74.5914
4.48539	63.1255	74.4435
4.48876	65.2336	74.0335
4.49214	65.7156	75.1477
4.49551	66.9619	72.8233
4.49889	66.1821	73.899
4.50226	65.4126	73.8585
4.50564	66.7347	73.8013
4.50901	68.0087	74.4926
4.51239	69.3815	74.785
4.51576	65.0533	74.2606
4.51914	68.5947	74.1249
4.52251	63.9935	73.8584
4.52589	66.428	74.7306
4.52926	68.1111	75.2009
4.53264	64.3602	73.911
4.53601	65.0728	73.5389
4.53939	65.5517	73.0348
4.54276	66.4062	73.7451
4.54614	66.5429	73.9735
4.54951	66.5297	73.8337
4.55289	66.124	73.6448
4.55626	66.5307	73.9366
4.55964	64.4413	73.1483
4.56301	67.8309	73.0833
4.56639	65.2961	73.4293
4.56976	63.9512	73.027
4.57314	64.6476	72.053
4.57651	67.2626	72.8776
4.57989	67.0977	72.1431
4.58326	67.0758	73.0805
4.58664	65.6557	73.1119
4.59001	65.0351	72.7434
4.59339	65.615	72.3345
4.59676	66.1112	72.2135
4.60014	65.2242	71.8641
4.60351	65.7314	71.8909
4.60689	67.4047	72.1806
4.61026	67.3692	71.9814
4.61364	63.6443	71.3096
4.61701	68.4802	71.6013
4.62039	66.783	71.7824
4.62376	65.7927	72.1055
4.62714	67.246	72.2592
4.63051	66.3176	72.6076
4.63389	66.7623	72.8269
4.63726	64.844	72.7955
4.64064	65.8261	73.3478
4.64401	65.6592	72.9802
4.64739	65.7768	73.1986
4.65076	65.6397	73.4724
4.65414	63.5554	73.0829
4.65751	66.7612	73.3001
4.66089	66.7354	73.9955
4.66426	64.5749	74.1994
4.66764	67.4911	73.9159
4.67101	66.1962	73.8195
4.67439	64.5756	73.3869
4.67776	66.1561	74.0312
4.68114	63.3552	73.3892
4.68451	66.0607	73.6477
4.68789	64.1053	73.7168
4.69126	64.9046	73.4519
4.69464	61.9913	73.3235
4.69801	66.1553	72.7447
4.70139	65.74	72.4505
4.70476	64.8311	73.2302
4.70814	65.3543	72.44
4.71151	65.9776	72.8101
4.71489	65.4514	72.747
4.71826	65.3939	72.7624
4.72164	65.1455	73.4115
4.72501	67.0642	73.2376
4.72839	64.2211	73.5277
4.73176	64.8839	73.6411
4.73514	66.3548	73.6369
4.73851	65.1942	73.2871
4.74189	63.9031	73.4741
4.74526	68.1756	74.5922
4.74864	70.0478	74.4134
4.75201	68.1548	74.6618
4.75539	68.5336	74.545
4.75876	69.2424	74.387
4.76214	69.4013	74.372
4.76551	69.1019	74.2015
4.76889	67.2692	74.7095
4.77226	69.627	74.6102
4.77564	66.127	74.5795
4.77901	68.6368	73.8087
4.78239	67.5077	73.7149
4.78576	68.3871	73.9536
4.78914	64.6042	74.344
4.79251	63.3277	74.4085
4.79589	65.4007	73.0261
4.79926	63.2146	72.794
4.80264	61.1759	72.6202
4.80601	63.5971	71.8189
4.80939	65.2391	72.343
4.81276	67.0261	72.2376
4.81614	66.8589	72.0971
4.81951	67.9127	71.4467
4.82289	66.94	72.0235
4.82626	65.6153	71.5976
4.82964	64.4284	70.9769
4.83301	63.6812	71.0113
4.83639	63.9064	70.6076
4.83976	64.2654	71.5085
4.84314	64.582	71.7717
4.84651	65.2252	71.5738
4.84989	63.815	71.3567
4.85326	64.7814	71.3132
4.85664	63.4792	71.7124
4.86001	66.0578	71.2433
4.86339	65.8591	71.4367
4.86676	65.2762	71.5932
4.87014	65.2404	71.323
4.87351	66.3883	71.5174
4.87689	66.2744	71.2813
4.88026	65.6372	71.236
4.88364	66.0624	72.1486
4.88701	66.0384	71.4007
4.89039	66.2606	71.3868
4.89376	65.0834	72.0217
4.89714	63.1207	70.5693
4.90051	64.9351	71.7157
4.90389	65.7758	72.181
4.90726	65.7703	72.7648
4.91064	63.5149	73.01
4.91401	66.0124	73.48
4.91739	68.1624	72.8646
4.92076	67.9879	73.4816
4.92414	63.7442	72.387
4.92751	66.51	73.5691
4.93089	66.9142	73.1862
4.93426	68.6429	73.6746
4.93764	68.1919	73.3198
4.94101	69.1284	73.7519
4.94439	69.714	73.3591
4.94776	68.8728	73.7701
4.95114	67.6567	73.5012
4.95451	68.4972	73.9684
4.95789	66.0869	73.0836
4.96126	61.7584	73.2483
4.96464	65.1344	72.8614
4.96801	64.0349	73.036
4.97139	67.2884	73.4441
4.97476	67.2705	73.1717
4.97814	66.3234	73.7634
4.98151	67.864	73.7567
4.98489	67.8594	73.7451
4.98826	67.9163	74.8206
4.99164	68.17	74.7772
4.99501	68.4323	75.0068
4.99839	70.6412	75.558
5.00176	70.4841	75.6424
5.00514	71.5964	75.8409
5.00851	70.5975	76.4128
5.01189	67.3351	76.1163
5.01526	71.0539	76.0716
5.01864	71.6063	76.7156
5.02201	70.53	76.0108
5.02539	71.44	77.0751
5.02876	70.3087	76.3638
5.03214	68.6197	75.6676
5.03551	69.8093	75.7212
5.03889	67.0886	75.4006
5.04226	67.7289	75.4267
5.04564	62.8894	74.5056
5.04901	63.4047	73.9914
5.05239	64.8319	74.0957
5.05576	66.4926	73.8365
5.05914	65.5835	73.7679
5.06251	65.6436	74.0939
5.06589	67.9976	74.4297
5.06926	64.5666	74.0765
5.07264	67.3898	73.9117
5.07601	62.6069	73.4814
5.07939	63.2207	73.7631
5.08276	65.453	74.174
5.08614	66.7481	74.0957
5.08951	67.4774	73.7751
5.09289	66.0326	73.5813
5.09626	66.9115	73.1287
5.09964	66.3997	72.4535
5.10301	69.0499	73.1963
5.10639	64.766	73.3381
5.10976	64.74	73.1945
5.11314	63.0018	72.6177
5.11651	67.4798	73.1152
5.11989	66.6691	73.1355
5.12326	66.3976	72.8537
5.12664	65.871	72.5219
5.13001	66.915	72.4844
5.13339	66.899	72.5877
5.13676	65.4842	72.3484
5.14014	66.2041	71.9224
5.14351	64.4078	71.5772
5.14689	65.7037	72.1634
5.15026	65.1166	72.3281
5.15364	67.0566	72.2761
5.15701	66.376	71.6386
5.16039	66.426	71.7799
5.16376	68.2038	72.5692
5.16714	67.5454	72.0974
5.17051	64.8072	72.7464
5.17389	66.9122	72.9501
5.17726	64.8973	72.1934
5.18064	66.2184	72.7603
5.18401	67.7905	73.001
5.18739	67.148	72.0516
5.19076	66.9735	72.7777
5.19414	67.0478	72.2749
5.19751	66.6961	72.8027
5.20089	64.5241	72.1831
5.20426	64.2851	72.2683
5.20764	66.8748	72.3601
5.21101	67.5871	71.755
5.21439	68.7562	72.6013
5.21776	68.4979	72.2537
5.22114	67.8527	72.2178
5.22451	69.2329	72.6188
5.22789	68.3926	72.6989
5.23126	65.2106	72.2624
5.23464	67.9546	73.2531
5.23801	68.1839	73.4798
5.24139	67.8792	73.034
5.24476	66.9837	73.5733
5.24814	67.9958	74.3281
5.25151	67.5351	73.8675
5.25489	68.8151	74.6342
5.25826	68.4967	75.0715
5.26164	69.2738	74.3015
5.26501	70.8631	74.7917
5.26839	70.93	75.3121
5.27176	71.3062	76.1417
5.27514	70.6421	76.5402
5.27851	71.4596	75.2601
5.28189	68.6356	75.4544
5.28526	69.702	75.6543
5.28864	69.0304	75.1241
5.29201	69.2735	74.9972
5.29539	69.1867	75.1996
5.29876	68.0687	75.2901
5.30214	68.4912	74.8054
5.30551	66.2075	73.8423
5.30889	67.0897	73.5453
5.31226	67.2632	73.9951
5.31564	65.7041	73.4645
5.31901	69.1099	73.757
5.32239	67.8753	73.3827
5.32576	68.3561	73.2026
5.32914	68.988	73.5869
5.33251	67.7242	73.5243
5.33589	68.1713	72.9597
5.33926	68.1422	72.8949
5.34264	65.1629	71.767
5.34601	69.0019	72.7646
5.34939	67.5762	72.814
5.35276	68.3914	72.8385
5.35614	69.0692	73.7048
5.35951	69.3188	73.5152
5.36289	68.8286	73.1769
5.36626	66.4267	72.8594
5.36964	66.9016	72.6869
5.37301	66.5217	73.053
5.37639	67.4262	72.6426
5.37976	66.5068	73.1295
5.38314	66.7903	72.7041
5.38651	68.3654	72.656
5.38989	67.1658	73.1403
5.39326	67.4586	72.6733
5.39664	65.5541	73.1996
5.40002	67.5372	72.9644
5.40339	67.059	73.4499
5.40677	64.8178	73.1585
5.41014	65.82	72.369
5.41352	66.2432	72.0811
5.41689	65.4363	72.1489
5.42027	63.2751	71.8687
5.42364	61.4003	72.0687
5.42702	64.9364	72.2846
5.43039	64.9573	71.6824
5.43377	64.2023	72.253
5.43714	63.4029	71.8508
5.44052	66.5199	73.021
5.44389	63.8531	73.3533
5.44727	63.2638	73.2323
5.45064	66.1473	73.7604
5.45402	67.5842	74.1947
5.45739	65.4976	72.7323
5.46077	65.6337	73.6693
5.46414	65.247	72.5569
5.46752	67.2525	73.2327
5.47089	61.1425	71.9323
5.47427	64.0383	73.2357
5.47764	63.2295	72.9687
5.48102	65.9412	74.5737
5.48439	63.06	73.7835
5.48777	59.6343	74.0919
5.49114	63.8296	75.9558
5.49452	68.6817	75.3918
5.49789	64.8488	75.4238
5.50127	63.4555	76.6722
5.50464	64.0674	76.6613
5.50802	62.5332	75.47
5.51139	65.8854	76.5294
5.51477	66.7176	76.6707
5.51814	63.9972	76.3747
5.52152	64.6277	77.3354
5.52489	65.457	76.3739
5.52827	63.5999	75.968
5.53164	68.6853	76.531
5.53502	65.1424	75.5873
5.53839	66.1985	75.8589
5.54177	65.5636	76.098
5.54514	61.5367	75.5967
5.54852	64.5541	74.1795
5.55189	64.8021	75.0396
5.55527	69.2106	74.6381
5.55864	68.8714	74.781
5.56202	68.8271	75.4815
5.56539	69.1271	75.1506
5.56877	68.9138	74.8294
5.57214	70.5101	74.6878
5.57552	68.1018	75.3321
5.57889	69.604	74.5688
5.58227	67.5163	75.6138
5.58564	67.448	74.1539
5.58902	68.125	73.8795
5.59239	67.0036	73.8109
5.59577	68.6151	74.2634
5.59914	68.2137	74.0407
5.60252	68.066	73.6855
5.60589	69.4556	73.9176
5.60927	67.9011	74.1922
5.61264	68.3356	73.601
5.61602	68.2539	73.5253
5.61939	68.3237	73.2616
5.62277	67.2921	73.1025
5.62614	67.9521	73.2192
5.62952	66.8513	72.353
5.63289	65.9223	72.6716
5.63627	65.6913	72.0311
5.63964	64.1442	72.5402
5.64302	64.8841	71.9991
5.64639	64.4403	71.7181
5.64977	65.9433	71.6519
5.65314	65.7266	71.6021
5.65652	67.7176	72.6669
5.65989	66.8867	72.0429
5.66327	67.9326	72.6637
5.66664	64.8907	71.565
5.67002	66.353	71.6753
5.67339	63.5163	71.7352
5.67677	64.0137	71.447
5.68014	65.999	72.2398
5.68352	65.0099	71.4333
5.68689	65.7468	71.9584
5.69027	67.9614	72.256
5.69364	67.0215	72.0481
5.69702	66.0131	71.3547
5.70039	64.4989	71.6832
5.70377	65.5597	70.7921
5.70714	66.1223	71.9188
5.71052	65.4815	71.2717
5.71389	65.5213	72.0171
5.71727	64.1565	71.9011
5.72064	64.9205	72.756
5.72402	65.3795	72.3331
5.72739	64.8112	72.4846
5.73077	66.7817	72.4306
5.73414	65.6541	73.5964
5.73752	66.2667	74.0577
5.74089	66.5449	74.0378
5.74427	65.8018	74.9006
5.74764	66.0114	74.7638
5.75102	67.5227	74.6121
5.75439	65.8597	75.5286
5.75777	68.1654	76.2324
5.76114	67.9488	76.6961
5.76452	68.1758	77.439
5.76789	69.3079	77.6099
5.77127	70.4826	77.3279
5.77464	68.8736	76.7987
5.77802	69.4676	77.3439
5.78139	69.1162	78.1498
5.78477	71.5791	77.7242
5.78814	70.4988	77.0592
5.79152	71.1842	76.9042
5.79489	70.0845	76.51
5.79827	68.2316	76.5917
5.80164	67.819	75.8234
5.80502	68.0779	76.1927
5.80839	65.208	74.5962
5.81177	67.9932	75.8241
5.81514	65.4113	74.8862
5.81852	67.348	74.9588
5.82189	66.2565	74.9268
5.82527	65.9862	74.4165
5.82864	64.8112	73.7443
5.83202	67.7242	73.8252
5.83539	66.1856	74.3284
5.83877	67.1023	73.5254
5.84214	67.7971	74.3903
5.84552	67.4232	73.8916
5.84889	67.2906	73.9468
5.85227	64.9165	74.2827
5.85564	65.0622	73.7614
5.85902	66.4214	75.3135
5.86239	63.0507	73.5345
5.86577	64.7344	74.919
5.86914	63.7412	74.3251
5.87252	67.1417	73.439
5.87589	69.2399	74.8007
5.87927	67.6863	73.502
5.88264	67.1622	74.7634
5.88602	67.507	72.8359
5.88939	66.588	73.903
5.89277	63.7521	73.1833
5.89614	65.0897	73.336
5.89952	66.9104	73.6768
5.90289	68.101	73.4122
5.90627	66.8933	72.9769
5.90964	63.0191	72.5458
5.91302	66.0512	72.7398
5.91639	66.0521	73.1487
5.91977	65.007	72.7487
5.92314	66.0457	73.6816
5.92652	62.7884	72.8143
5.92989	65.6491	72.8049
5.93327	66.7158	73.2771
5.93664	66.0621	73.2104
5.94002	67.6456	73.5065
5.94339	67.0683	73.0782
5.94677	66.814	73.4633
5.95014	65.0712	73.1899
5.95352	65.0959	72.6615
5.95689	66.2464	73.3573
5.96027	64.8516	72.8298
5.96364	64.891	73.0791
5.96702	66.4742	73.6598
5.97039	63.4479	73.1783
5.97377	65.9579	73.5315
5.97714	66.4189	73.8444
5.98052	65.7332	73.304
5.98389	65.8869	73.7079
5.98727	69.1269	74.5517
5.99064	66.5612	73.9724
5.99402	67.7514	74.0281
5.99739	68.1362	74.6811
6.00077	67.8355	75.8497
6.00414	67.3871	75.8739
6.00752	68.0773	76.0346
6.01089	65.6789	75.1234
6.01427	67.0023	75.5799
6.01764	64.798	74.9503
6.02102	67.0387	75.2023
6.02439	68.0866	76.0281
6.02777	67.7554	75.654
6.03114	67.8322	75.858
6.03452	65.9919	73.8118
6.03789	66.3558	75.4893
6.04127	65.9713	76.1897
6.04464	66.5082	75.472
6.04802	69.8703	76.5437
6.05139	69.5161	75.9332
6.05477	67.9554	75.3245
6.05814	68.2652	75.6158
6.06152	67.8044	75.6833
6.06489	67.667	75.8221
6.06827	68.0104	75.99
6.07164	67.1263	75.6922
6.07502	66.5666	73.927
6.07839	64.9627	75.4306
6.08177	64.4071	75.0278
6.08514	66.5372	74.6031
6.08852	64.7229	75.0419
6.09189	65.6092	75.7688
6.09527	67.3454	75.2892
6.09864	67.0031	75.3474
6.10202	68.2988	75.0076
6.10539	69.2743	74.8835
6.10877	69.0092	75.0207
6.11214	65.3668	73.7891
6.11552	66.9351	73.6638
6.11889	68.7997	74.8819
6.12227	66.1205	74.248
6.12564	67.3361	74.5096
6.12902	67.7845	74.7992
6.13239	67.1725	74.1499
6.13577	67.4388	74.6661
6.13914	67.513	74.6543
6.14252	65.9472	73.7697
6.14589	66.5479	74.0527
6.14927	65.559	74.3352
6.15264	67.5646	74.7633
6.15602	66.0637	74.284
6.15939	68.1965	74.729
6.16277	66.8029	74.7881
6.16614	66.5482	74.2952
6.16952	67.1639	75.7268
6.17289	66.0452	73.9999
6.17627	66.4439	75.1702
6.17964	67.3315	74.7486
6.18302	66.2008	74.5891
6.18639	65.2808	74.6695
6.18977	68.167	75.4832
6.19314	64.9427	74.7919
6.19652	66.9115	74.0678
6.19989	68.639	74.2981
6.20327	65.0417	74.5605
6.20664	66.8539	74.5171
6.21002	67.4454	74.927
6.21339	67.3156	74.237
6.21677	65.8584	75.0537
6.22014	66.1829	74.6171
6.22352	65.0914	73.7852
6.22689	67.9898	74.666
6.23027	67.5017	74.3784
6.23364	65.7875	74.6702
6.23702	66.6896	73.274
6.24039	67.9766	74.5899
6.24377	66.9963	74.0903
6.24714	67.7355	76.2465
6.25052	69.6004	75.9806
6.25389	69.0963	76.7757
6.25727	66.1834	76.2035
6.26064	65.9998	76.8561
6.26402	69.6345	76.2467
6.26739	70.7631	77.8418
6.27077	70.2183	76.3427
6.27414	69.6742	77.8138
6.27752	70.1845	75.9732
6.28089	70.9926	77.4096
6.28427	71.3953	77.3676
6.28764	70.9842	78.1721
6.29102	72.0816	77.1569
6.29439	71.3765	77.3707
6.29777	71.2271	76.9552
6.30114	70.061	76.3487
6.30452	70.6694	75.8743
6.30789	70.1938	76.3677
6.31127	70.1008	75.7567
6.31464	68.4409	75.8407
6.31802	67.711	74.7531
6.32139	68.3773	74.9916
6.32477	68.5535	75.6023
6.32814	68.5999	75.9581
6.33152	70.1511	75.4584
6.33489	70.7234	76.139
6.33827	68.0461	74.6481
6.34164	70.7022	76.1979
6.34502	67.6501	74.9929
6.34839	70.7519	76.4731
6.35177	67.8104	75.0401
6.35514	71.697	77.3525
6.35852	68.4621	74.7691
6.36189	69.9577	75.8301
6.36527	67.4778	75.3375
6.36864	69.0642	76.0962
6.37202	68.5774	74.497
6.37539	69.6292	75.9513
6.37877	68.6641	74.7206
6.38214	68.2157	74.8723
6.38552	68.1508	73.8318
6.38889	69.394	75.0656
6.39227	68.7794	74.9214
6.39564	67.8998	75.9232
6.39902	67.2315	74.2408
6.40239	69.7663	74.7016
6.40577	67.7733	74.818
6.40914	69.3477	75.1691
6.41252	68.6794	75.0606
6.41589	69.8948	75.8355
6.41927	67.1003	75.1613
6.42264	69.4305	75.4839
6.42602	68.4879	74.3684
6.42939	68.9728	74.5752
6.43277	67.7256	74.3236
6.43614	67.3189	75.469
6.43952	67.0566	73.8371
6.44289	70.4856	75.322
6.44627	70.4916	74.9983
6.44964	68.9748	75.2091
6.45302	67.4487	75.2055
6.45639	68.8343	74.5932
6.45977	68.6237	74.9625
6.46314	68.8913	74.4706
6.46652	67.4129	74.3437
6.46989	67.2182	74.9093
6.47327	66.7758	74.3937
6.47664	67.809	75.6306
6.48002	66.844	74.4103
6.48339	63.9011	74.9643
6.48677	65.2547	75.391
6.49014	66.3479	75.3232
6.49352	66.638	75.8221
6.49689	65.1927	75.5657
6.50027	65.9253	75.31
6.50364	62.1207	75.3959
6.50702	65.1424	75.6602
6.51039	67.5706	76.1781
6.51377	69.6345	76.4153
6.51714	70.0253	76.9711
6.52052	68.9662	75.94
6.52389	69.5543	76.745
6.52727	70.5022	78.2808
6.53064	69.0278	77.0367
6.53402	69.3576	76.9281
6.53739	70.8393	77.8155
6.54077	70.8519	76.9866
6.54414	70.5803	77.1025
6.54752	71.0685	77.0063
6.55089	69.9339	77.0814
6.55427	69.7914	77.8906
6.55764	69.0311	77.2895
6.56102	69.9961	76.1118
6.56439	68.2959	76.6048
6.56777	68.4316	76.8689
6.57114	68.1336	77.3933
6.57452	68.2836	77.7177
6.57789	68.8211	77.3369
6.58127	67.9946	76.3724
6.58464	66.9294	76.3079
6.58802	67.7915	76.6317
6.59139	66.8983	75.9852
6.59477	66.6324	75.9176
6.59814	66.7214	76.7203
6.60152	65.7226	74.5071
6.60489	65.1053	75.3637
6.60827	62.4337	74.8372
6.61164	65.4881	75.5298
6.61502	64.7688	75.2163
6.61839	65.5835	75.2032
6.62177	64.8337	75.0973
6.62514	65.3033	75.1949
6.62852	62.8487	75.2407
6.63189	64.2151	74.5938
6.63527	65.6345	75.2221
6.63864	66.7698	75.0203
6.64202	64.6734	74.2971
6.64539	63.3362	74.0128
6.64877	66.0518	75.0275
6.65214	62.9739	73.656
6.65552	63.9151	75.2231
6.65889	63.7011	74.4204
6.66227	63.3282	74.8813
6.66564	63.4322	74.0304
6.66902	61.6399	74.7116
6.67239	59.6071	73.8538
6.67577	65.0238	76.1893
6.67914	63.0633	75.1596
6.68252	66.2823	74.4519
6.68589	66.8307	75.2346
6.68927	66.9062	75.358
6.69264	66.1339	75.9672
6.69602	66.8014	75.8551
6.69939	65.084	75.442
6.70277	64.7973	75.0434
6.70614	67.2671	75.5389
6.70952	68.835	75.4879
6.71289	66.4068	75.211
6.71627	66.3598	73.8825
6.71964	64.2277	73.7486
6.72302	65.0662	74.7727
6.72639	63.0056	72.9393
6.72977	62.1492	73.7097
6.73314	62.5579	74.3044
6.73652	65.2073	74.0992
6.73989	66.4148	74.0766
6.74327	67.0791	75.392
[truncated: 498,002+ more rows]

## Sheet: Figure 4b-c
Timecourse data used in upper portion of 4b (sepsis only), figure 4c
Time (s)	Control mean velocity (μm/s)	Control max. velocity (μm/s)	Sepsis mean velocity (μm/s)	Sepsis max. velocity (μm/s)
0	504.737	643.123	552.286	679.595
0.006254	505.983	587.115	551.981	693.1
0.012508	507.611	587.386	557.668	718.865
0.018762	503.13	605.156	559.35	703.336
0.025016	503.38	593.039	569.84	719.412
0.03127	499.6	611.092	566.064	695.616
0.037523	509.337	586.013	578.479	824.29
0.043777	498.387	578.126	580.694	689.471
0.050031	511.642	581.548	575.042	760.545
0.056285	507.012	636.663	571.161	669.822
0.062539	497.293	625.067	579.639	723.879
0.068793	490.49	604.051	582.101	731.691
0.075047	503.735	587.053	579.531	702.772
0.081301	509.563	589.653	571.558	690.251
0.087555	503.851	679.813	580.555	693.565
0.093809	504.134	580.832	587.598	704.984
0.100063	512.388	627.522	582.367	771.764
0.106317	507.904	618.968	579.928	701.405
0.11257	497.224	593.052	577.308	709.238
0.118824	510.313	626.035	580.384	695.379
0.125078	503.093	573.02	578.255	772.414
0.131332	501.322	618.003	570.131	700.436
0.137586	501.009	588.668	558.09	672.731
0.14384	496.238	589.57	566.296	714.541
0.150094	504.769	584.635	559.893	675.542
0.156348	500.397	642.033	566.97	695.99
0.162602	500.687	590.213	569.394	654.823
0.168856	507.837	583.157	567.543	729.558
0.17511	505.13	590.076	560.726	695.097
0.181364	509.945	608.319	561.454	705.411
0.187617	509.018	675.062	549.108	678.04
0.193871	509.832	605.194	545.346	677.401
0.200125	508.009	591.578	563.354	683.775
0.206379	514.444	579.404	557.372	674.244
0.212633	505.967	596.532	561.186	676.501
0.218887	508.436	584.016	559.957	719.486
0.225141	501.308	590.067	557.154	680.993
0.231395	506.959	623.256	565.729	734.037
0.237649	510.176	589.189	567.769	715.891
0.243903	503.477	589.375	576.236	759.163
0.250157	506.395	589.907	571.653	726.139
0.256411	503.262	610.716	584.74	721.287
0.262664	508.779	608.407	571.321	701.456
0.268918	506.63	586	576.211	696.115
0.275172	501.92	599.522	569.376	719.461
0.281426	506.483	613.333	570.317	723.316
0.28768	504.874	642.794	568.793	720.179
0.293934	498.598	595.239	570.108	755.358
0.300188	504.966	595.56	560.043	720.964
0.306442	509.396	622.09	567.792	682.167
0.312696	510.488	589.665	570.931	723.01
0.31895	511.819	593.073	570.984	689.443
0.325204	507.513	584.447	579.876	696.329
0.331458	513.837	586.038	579.827	708.107
0.337711	512.248	585.92	572.484	701.846
0.343965	510.613	658.632	574.278	701.303
0.350219	508.324	588.732	568.82	721.623
0.356473	510.387	578.653	577.915	707.033
0.362727	508.979	625.063	574.171	699.307
0.368981	503.801	580.902	578.44	698.725
0.375235	513.176	607.497	574.493	754.84
0.381489	510.138	575.599	581.906	730.582
0.387743	514.395	600.148	583.933	768.915
0.393997	512.009	593.21	571.013	717.596
0.400251	512.955	595.352	573.019	678.225
0.406505	518.161	619.242	578.459	733.975
0.412758	513.121	584.672	576.198	697.864
0.419012	513.858	610.887	586.806	705.815
0.425266	516.616	591.805	586.068	723.039
0.43152	516.769	596.908	593.536	753.179
0.437774	515.691	608.96	582.917	686.038
0.444028	509.791	594.282	585.563	704.187
0.450282	511.783	585.284	575.485	686.706
0.456536	511.269	609.684	576.76	710.371
0.46279	506.756	680.83	582.688	701.594
0.469044	509.59	598.305	568.02	687.886
0.475298	512.259	615.452	573.2	703.086
0.481552	506.728	583.427	568.115	693.903
0.487805	512.346	613.733	565.573	708.869
0.494059	504.849	585.872	566.912	686.294
0.500313	508.22	597.805	568.279	714.515
0.506567	515.317	610.238	574.182	721.687
0.512821	512.762	604.848	577.872	730.062
0.519075	505.586	603.927	581.781	728.436
0.525329	508.055	676.548	585.351	705.124
0.531583	508.647	608.823	584.247	669.518
0.537837	512.907	609.366	589.086	688.418
0.544091	508.856	624.533	592.288	695.549
0.550345	510.618	602.141	591.107	792.618
0.556599	511.65	612.128	590.695	678.554
0.562852	508.377	606.499	587.813	729.014
0.569106	513.448	631.303	582.563	728.875
0.57536	508.128	612.729	573.246	740.55
0.581614	508.376	623.856	569.032	711.732
0.587868	503.662	615.236	571.49	710.91
0.594122	504.641	637.037	572.129	711.431
0.600376	507.821	669.26	571.42	724.765
0.60663	507.25	598.745	557.402	704.211
0.612884	510.546	615.352	559.346	679.566
0.619138	506.588	619.898	560.861	705.556
0.625392	509.035	603.105	564.968	706.399
0.631646	512.728	611.505	554.608	688.533
0.637899	510.925	677.604	542.826	708.874
0.644153	507.445	614.01	542.021	685.956
0.650407	509.231	601.65	554.058	704.516
0.656661	505.858	587.066	554.071	683.265
0.662915	506.256	602.658	554.026	732.214
0.669169	499.826	597.177	563.509	727.728
0.675423	505.882	637.998	551.548	681.586
0.681677	508.187	686.048	546.668	669.224
0.687931	510.614	598.217	554.131	669.031
0.694185	510.513	642.734	555.366	671.586
0.700439	511.852	616.33	565.874	709.595
0.706693	513.572	641.692	571.814	667.81
0.712946	508.249	719.19	564.067	728.294
0.7192	509.786	658.722	558.429	725.919
0.725454	510.299	654.609	553.832	661.953
0.731708	509.076	572.42	560.65	699.836
0.737962	508.338	711.681	560.977	738.941
0.744216	504.244	630.846	557.252	696.631
0.75047	507.957	593.771	559.653	685.674
0.756724	510.781	589.312	555.934	701.228
0.762978	505.821	610.195	556.247	704.806
0.769232	510.627	595.842	548.965	695.819
0.775486	506.145	669.061	543.284	686.484
0.78174	503.07	594.368	551.865	702.251
0.787993	501.687	596.179	551.21	686.041
0.794247	501.681	592.775	552.23	688.089
0.800501	510.075	648.56	546.993	703.528
0.806755	504.246	590.904	559.187	711.367
0.813009	507.721	587.32	551.085	743.716
0.819263	510.404	619.539	554.707	717.254
0.825517	505.251	584.82	551.178	661.425
0.831771	513.496	643.093	541.903	662.303
0.838025	506.289	592.127	551.286	748.354
0.844279	511.042	599.395	547.5	682.01
0.850533	506.461	581.849	551.366	685.201
0.856786	502.479	583.967	551.019	719.004
0.86304	505.831	573.374	552.859	725.54
0.869294	503.957	647.438	560.463	701.769
0.875548	499.647	584.011	544.57	672.236
0.881802	500.682	589.753	564.938	733.164
0.888056	497.501	597.689	550.751	718.666
0.89431	493.919	590.404	565.737	679.275
0.900564	500.208	603.011	563.007	666.721
0.906818	501.094	572.79	567.829	681.573
0.913072	502.058	583.667	573.247	678.765
0.919326	505.064	587.933	563.25	698.212
0.92558	503.302	602.74	555.973	678.782
0.931833	506.664	614.508	555.039	671.712
0.938087	501.988	603.289	559.522	681.727
0.944341	502.928	580.783	559.923	710.239
0.950595	499.477	580.714	562.165	699.468
0.956849	501.063	581.027	566.181	752.006
0.963103	492.909	580.386	552.986	695.488
0.969357	489.181	598.33	558.647	700.25
0.975611	499.517	574.552	566.681	714.99
0.981865	501.837	585.616	565.639	731.203
0.988119	502.789	588.539	562.129	700.62
0.994373	497.254	592.33	553.356	682.031
1.00063	500.664	587.183	556.795	717.673
1.00688	494.726	589.77	565.653	691.307
1.01313	501.951	613.624	554.02	814.305
1.01939	508.366	597.643	548.691	692.168
1.02564	504.683	594.814	563.273	715.732
1.0319	505.217	598.76	558.606	696.612
1.03815	506.974	632.386	559.327	688.326
1.0444	500.47	617.217	561.761	672.615
1.05066	509.099	582.422	567.257	673.62
1.05691	501.495	599.226	565.524	677.805
1.06317	501.853	625.059	569.614	675.567
1.06942	506.197	610.647	557.729	685.281
1.07567	505.216	636.554	557.678	701.256
1.08193	503.458	605.006	552.72	695.823
1.08818	507.812	596.963	546.874	681.795
1.09444	504.15	612.329	529.652	664.422
1.10069	505.932	605.86	531.773	706.688
1.10694	512.901	594.707	536.998	657.778
1.1132	510.077	620.62	537.612	694.952
1.11945	503.746	589.007	533.59	645.934
1.1257	505.636	630.179	540.757	645.915
1.13196	505.334	603.199	544.383	730.05
1.13821	508.366	627.176	554.999	706.36
1.14447	506.528	598.878	546.107	673.577
1.15072	510.368	616.151	554.339	684.923
1.15697	508.279	603.301	553.655	715.154
1.16323	507.353	600.356	549.524	685.2
1.16948	498.125	588.88	532.351	697.428
1.17574	504.03	592.156	548.675	716.885
1.18199	499.29	584.962	533.688	689.955
1.18824	500.09	595.265	546.792	727.97
1.1945	498.39	581.983	554.604	688.982
1.20075	504.197	597.125	554.533	699.591
1.20701	506.586	717.075	557.479	686.486
1.21326	500.268	595.849	556.778	692.171
1.21951	504.571	612.177	546.429	669.661
1.22577	508.239	605.619	561.803	694.296
1.23202	502.068	587.228	552.863	730.478
1.23828	502.35	599.181	541.629	712.245
1.24453	504.071	595.374	544.367	673.936
1.25078	506.485	600.77	541.837	656.872
1.25704	507.964	594.414	544.143	671.219
1.26329	502.798	578.923	530.647	659.903
1.26954	503.926	590.858	539.761	702.284
1.2758	506.949	653.761	532.431	709.75
1.28205	507.132	581.252	545.154	689.526
1.28831	498.503	597.76	545.254	672.684
1.29456	503.655	584.631	554.673	665.566
1.30082	505.206	628.804	554.654	695.772
1.30707	505.595	620.874	561.846	714.416
1.31332	505.639	601.99	567.622	741.659
1.31958	502.461	648.376	554.987	655.406
1.32583	499.021	581.458	554.498	686.136
1.33208	499.884	605.207	554.042	700.936
1.33834	500.501	623.055	538.151	831.929
1.34459	500.013	580.673	547.462	696.597
1.35085	494.612	635.928	539.368	699.111
1.3571	494.519	587.269	542.461	745.226
1.36335	489.485	584.603	547.656	729.642
1.36961	492.76	587.865	536.641	690.539
1.37586	499.581	604.818	553.589	721.207
1.38211	495.968	582.694	553.67	671.517
1.38837	502.084	606.309	557.413	749.159
1.39462	500.436	584.312	558.374	690.436
1.40088	496.157	587.984	548.632	707.067
1.40713	501.119	599.55	561.476	713.089
1.41338	498.906	583.423	562.536	706.015
1.41964	493.347	638.385	570.076	748.221
1.42589	492.719	609.699	571.23	725.013
1.43215	496.177	587.94	574.573	716.856
1.4384	499.842	601.614	578.713	737.805
1.44466	496.363	578.79	580.138	724.432
1.45091	499.788	600.195	571.283	730.962
1.45716	499.64	587.577	580.015	713.074
1.46342	499.484	580.659	585.448	713.5
1.46967	497.694	581.466	576.588	717.074
1.47592	501.3	652.89	584.975	718.733
1.48218	497.985	578.807	577.999	703.907
1.48843	499.609	698.436	564.072	728.771
1.49469	494.877	575.189	564.118	697.032
1.50094	499.67	588.525	576.219	689.898
1.50719	501.731	617.717	576.35	724.74
1.51345	496.79	590.033	580.794	717.487
1.5197	496.978	590.847	572.017	675.814
1.52596	502.137	626.539	564.878	749.511
1.53221	501.283	609.204	572.58	695.352
1.53846	493.394	586.261	563.607	671.935
1.54472	501.156	699.62	562.372	723.148
1.55097	502.551	634.371	573.429	689.064
1.55723	502.521	613.878	580.19	683.982
1.56348	500.276	573.465	583.555	798.645
1.56973	493.946	575.364	573.88	708.133
1.57599	507.444	690.759	574.915	720.211
1.58224	502.88	609.977	575.639	723.785
1.58849	500.971	627.586	580.338	716.225
1.59475	498.851	572.935	580.646	731.366
1.601	502.118	589.03	569.036	676.662
1.60726	503.594	697.501	569.311	692.107
1.61351	503.702	611.259	549.354	688.597
1.61976	502.748	623.074	541.528	699.483
1.62602	498.582	575.387	547.587	725.891
1.63227	501.249	593.945	546.452	708.11
1.63853	504.717	598.965	539.221	685.927
1.64478	502.717	622.656	548.646	665.47
1.65103	501.016	613.797	544.773	702.1
1.65729	507.826	629.227	544.885	681.027
1.66354	505.914	580.498	553.908	666.382
1.6698	507.957	599.439	554.054	658.472
1.67605	507.867	596.233	560.491	699.223
1.6823	507.637	581.017	564.661	728.828
1.68856	503.382	630.363	564.671	699.756
1.69481	504.211	566.968	558.02	761.088
1.70107	508.835	578.63	564.871	687.212
1.70732	505.583	596.687	565.167	730.05
1.71357	502.782	655.549	557.126	735.972
1.71983	505.468	583.537	565.251	778.648
1.72608	508.985	576.032	564.527	688.986
1.73233	515.902	584.753	567.183	695.345
1.73859	504.772	583.245	570.512	708.256
1.74484	511.005	653.789	567.501	747.875
1.7511	510.383	582.6	567.057	701.662
1.75735	513.331	651.478	574.79	686.14
1.7636	503.501	622.688	570.612	692.419
1.76986	508.381	599.04	575.249	687.85
1.77611	508.778	586.358	586.138	741.284
1.78237	510.25	690.295	582.13	697.306
1.78862	501.216	598.785	568.756	718.256
1.79487	506.575	626.853	574.069	711.018
1.80113	505.192	606.151	566.911	735.107
1.80738	506.36	589.65	564.797	792.65
1.81364	503.624	577.064	577.826	698.98
1.81989	509.671	635.411	582.687	694.882
1.82614	505.387	576.009	581.834	729.619
1.8324	502.566	592.362	572.228	690.422
1.83865	501.491	646.609	583.291	731.573
1.84491	497.148	571.852	581.342	696.967
1.85116	508.915	619.65	581.72	686.455
1.85741	500.716	583.625	579.565	689.684
1.86367	496.078	575.505	578.366	708.552
1.86992	494.567	607.044	586.096	847.075
1.87617	500.15	598.86	579.706	669.896
1.88243	501.767	580.025	569.331	667.979
1.88868	499.288	614.741	567.125	696.234
1.89494	498.037	604.899	569.11	740.187
1.90119	506.269	597.01	559.614	676.606
1.90744	502.555	586.425	568.713	722.356
1.9137	501.404	592.304	556.538	700.062
1.91995	511.003	605.431	559.676	664.63
1.92621	506.137	603.889	558.66	703.403
1.93246	500.091	606.781	554.818	705.069
1.93871	501.578	595.297	548.099	667.673
1.94497	502.272	605.995	548.19	687.268
1.95122	501.979	585.989	556.044	705.75
1.95748	506.628	581.177	560.728	663.51
1.96373	501.324	604.463	568.605	702.647
1.96998	508.879	606.083	577.175	706.28
1.97624	506.486	587.807	575.003	681.735
1.98249	505.903	598.64	580.385	686.286
1.98874	502.731	613.557	577.422	695.495
1.995	505.37	612.34	571.759	696.545
2.00125	506.244	604.816	563.359	691.797
2.00751	504.274	634.452	561.651	768.559
2.01376	501.888	603.47	553.511	685.49
2.02001	499.205	598.952	556.175	674.863
2.02627	511.116	645.182	550.827	707.299
2.03252	498.519	584.624	547.823	683.274
2.03878	510.885	629.536	543.565	669.176
2.04503	502.591	601.219	538.523	671.115
2.05128	502.231	643.123	528.128	717.03
2.05754	508.397	679.076	529.578	719.181
2.06379	507.217	614.333	529.075	655.284
2.07005	499.048	615.621	534.679	677.736
2.0763	505.338	674.036	551.684	695.948
2.08255	501.416	608.401	562.699	684.427
2.08881	511.037	685.482	563.987	666.48
2.09506	493.988	576.158	573.86	684.115
2.10132	502.874	608.843	565.557	670.948
2.10757	504.526	681.505	578.098	728.568
2.11382	512.47	627.291	569.226	717.327
2.12008	505.013	591.529	569.727	701.397
2.12633	506.725	595.88	571.681	684.307
2.13259	499.616	570.643	574.119	717.821
2.13884	511.417	661.362	567.427	733.372
2.14509	509.881	577.951	567.423	693.705
2.15135	502.027	623.369	574.421	706.501
2.1576	509.755	626.505	565.581	691.811
2.16385	508.725	663.101	554.893	671.202
2.17011	504.232	606.034	551.75	688.851
2.17636	505.413	580.633	553.406	713.564
2.18262	509.712	581.223	552.635	659.735
2.18887	505.561	579.623	563.212	749.36
2.19512	508.107	571.504	562.544	760.282
2.20138	509.639	620.509	557.797	692.254
2.20763	514.981	583.109	550.626	752.735
2.21389	510.345	581.298	545.534	687.796
2.22014	513.684	584.285	541.618	699.627
2.22639	506.047	580.912	541.72	677.534
2.23265	510.002	608.445	555.894	754.453
2.2389	511.479	595.584	559.401	753.403
2.24516	502.256	602.861	560.054	708.705
2.25141	505.725	614.867	572.805	685.267
2.25766	505.843	609.037	568.252	670.423
2.26392	510.925	664	579.572	685.834
2.27017	511.836	596.95	579.871	705.086
2.27643	510.63	607.531	572.233	694.788
2.28268	503.612	565.695	574.848	682.831
2.28893	505.94	611.028	586.172	716.795
2.29519	506.325	627.475	568.717	687.148
2.30144	513.399	589.884	577.124	690.428
2.30769	501.412	586.543	571.046	680.433
2.31395	504.236	610.945	566.299	684.756
2.3202	497.448	603.808	562.825	651.345
2.32646	501.911	583.369	569.037	679.091
2.33271	505.492	560.536	561.331	654.115
2.33896	501.955	563.753	561.318	655.608
2.34522	503.538	581.973	554.203	659.323
2.35147	504.594	574.784	561.08	688.36
2.35773	507.108	657.66	567.12	676.53
2.36398	508.682	594.143	578.605	700.427
2.37023	513.543	622.679	580.223	694.915
2.37649	513.679	616.255	567.435	679.632
2.38274	512.158	570.463	566.056	678.051
2.389	511.464	672.836	571.477	700.147
2.39525	503.758	630.991	557.594	690.321
2.4015	500.496	582.578	560.773	687.896
2.40776	499.192	622.408	565.252	696.821
2.41401	500.041	590.085	564.215	687.984
2.42027	505.082	602.985	571.372	691.763
2.42652	504.748	658.536	568.39	708.144
2.43277	505.392	572.469	577.216	688.783
2.43903	506.915	622.34	567.317	688.164
2.44528	506.578	589.418	567.362	697.761
2.45153	503.135	642.86	564.888	682.447
2.45779	500.044	588.465	574.869	676.495
2.46404	506.049	620.857	559.973	713.655
2.4703	498.078	598.432	573.835	663.4
2.47655	492.858	620.16	571.441	684.055
2.4828	502.967	621.133	572.988	746.22
2.48906	499.038	595.151	575.867	689.328
2.49531	493.488	595.232	568.571	663.353
2.50157	499.349	604.528	567.716	697.317
2.50782	495.553	629.754	567.955	675.913
2.51407	497.625	585.925	577.662	695.548
2.52033	494.387	608.947	556.33	706.381
2.52658	493.645	612.094	567.451	673.833
2.53284	498.139	590.692	559.905	680.932
2.53909	497.551	630.641	556.012	681.408
2.54534	494.481	608.223	556.968	689.842
2.5516	495.109	571.416	557.763	679.663
2.55785	495.232	584.25	557.148	686.971
2.56411	498.36	616.198	560.394	718.459
2.57036	498.369	654.703	565.271	708.25
2.57661	501.392	595.62	561.997	771.693
2.58287	499.055	597.389	545.053	663.686
2.58912	501.182	599.119	550.446	643.838
2.59538	501.852	571.422	553.644	664.477
2.60163	501.8	562.577	543.784	676.619
2.60788	503.834	588.611	553.029	688.114
2.61414	498.2	651.578	551.661	757.02
2.62039	497.7	585.002	549.784	659.922
2.62664	498.607	690.101	549.113	743.323
2.6329	497.115	583.407	561.129	741.992
2.63915	488.13	580.35	559.154	753.673
2.64541	495.621	573.68	563.131	720.865
2.65166	502.37	586.814	575.696	689.582
2.65791	502.824	616.315	569.175	689.408
2.66417	501.673	574.407	564.936	669.706
2.67042	504.646	583.035	559.225	668.824
2.67668	502.608	643.98	558.801	672.639
2.68293	510.348	603.113	560.044	645.411
2.68918	503.45	591.187	558.729	698.432
2.69544	501.009	635.817	559.984	681.66
2.70169	498.606	670.084	562.211	801.507
2.70795	500.536	638.344	560.504	696.262
2.7142	500.465	591.39	564.901	664.333
2.72045	504.727	636.74	556.248	706.409
2.72671	501.897	592.106	556.637	682.203
2.73296	500.295	579.691	570.713	709.666
2.73922	500.159	572.18	570.796	694.51
2.74547	495.913	638.917	580.226	727.464
2.75172	503.527	624.234	576.171	715.112
2.75798	500.61	633.683	574.161	740.232
2.76423	508.38	590.008	585.527	711.6
2.77048	508.556	582.364	581.179	718.143
2.77674	508.12	564.55	567.59	677.943
2.78299	511.231	592.383	568.245	680.5
2.78925	509.175	610.783	565.615	685.741
2.7955	506.551	595.724	567.801	701.805
2.80175	511.463	654.112	565.774	718.731
2.80801	513.069	605.758	555.471	730.377
2.81426	504.913	586.288	575.419	720.832
2.82052	509.906	569.701	564.405	713.183
2.82677	506.223	586.334	567.271	698.159
2.83302	509.573	619.171	569.274	689
2.83928	512.627	595.708	565.822	702.418
2.84553	505.099	572.248	564.492	683.85
2.85179	504.341	571.604	561.877	714.337
2.85804	511.414	579.711	571.196	699.172
2.86429	506.086	567.451	575.036	722.631
2.87055	513.855	580.181	575.194	706.196
2.8768	501.662	564.986	561.333	686.173
2.88306	506.815	585.581	566.304	722.116
2.88931	505.538	570.348	563.977	725.833
2.89556	497.825	583.385	567.725	720.196
2.90182	503.409	574.704	548.666	674.828
2.90807	502.436	578.506	558.14	664.958
2.91432	507.729	573.3	560.113	685.093
2.92058	500.891	568.909	564.312	694.817
2.92683	513.702	576.908	565.102	686.166
2.93309	506.796	589.04	571.23	679.304
2.93934	503.128	604.446	574.227	747.758
2.94559	505.97	607.58	564.793	681.562
2.95185	512.809	576.757	557.357	718.102
2.9581	509.728	582.845	565.778	710.49
2.96436	510.346	656.098	561.123	716.611
2.97061	506.632	582.685	567.79	680.969
2.97686	512.838	588.297	560.196	677.202
2.98312	507.312	581.829	556.361	737.82
2.98937	509.748	586.067	554.636	657.91
2.99563	501.826	582.725	560.557	708.998
3.00188	510.546	589.548	558.549	711.909
3.00813	499.443	579.119	566.166	775.311
3.01439	507.417	627.699	564.365	696.926
3.02064	503.556	632.959	560.681	695.446
3.0269	502.6	645.836	550.686	664.895
3.03315	500.042	575.661	563.707	676.488
3.0394	500.994	583.489	572.843	664.863
3.04566	500.398	559.89	572.364	676.093
3.05191	503.861	574.836	575.449	738.928
3.05816	505.675	597.305	580.338	703.766
3.06442	501.28	606.561	577.671	694.404
3.07067	499.605	562.408	569.178	766.101
3.07693	508.068	624.008	577.905	692.371
3.08318	502.47	563.171	578.303	718.874
3.08943	508.556	586.577	577.754	816.685
3.09569	505.435	615.232	580.771	683.722
3.10194	508.325	582.494	585.833	713.164
3.1082	510.722	619	575.349	696.014
3.11445	506.786	581.95	574.66	692.247
3.1207	506.385	593.769	582.805	707.844
3.12696	505.915	567.332	577.727	718.419
3.13321	509.18	577.973	585.09	701.735
3.13947	505.821	582.269	565.672	676.809
3.14572	501.316	577.174	577.532	695.151
3.15197	498.975	565.504	569.213	675.38
3.15823	505.496	578.193	576.117	775.467
3.16448	507.179	583.937	580.549	704.659
3.17074	512.151	597.518	576.417	725.005
3.17699	505.647	593.439	579.566	705.173
3.18324	504.617	597.547	578.145	729.23
3.1895	507.554	584.731	569.685	680.708
3.19575	507.587	590.774	573.892	690.382
3.20201	507.144	650.004	578.604	684.903
3.20826	504.877	669.753	586.916	693.325
3.21451	503.087	597.11	586.905	689.641
3.22077	497.091	576.579	575.325	684.364
3.22702	505.119	601.776	582.13	708.246
3.23327	500.151	611.714	577.653	715.938
3.23953	504.422	585.942	575.515	674.426
3.24578	505.178	576.965	577.471	673.449
3.25204	509.191	642.691	568.466	680.372
3.25829	503.396	583.323	581.25	698.673
3.26454	506.196	600.791	574.606	709.647
3.2708	498.25	603.222	582.513	735.829
3.27705	500.691	574.37	578.164	712.275
3.28331	505.126	608.422	581.597	695.453
3.28956	507.171	639.5	568.525	693.962
3.29581	507.166	638.662	568.087	704.488
3.30207	498.085	574.08	565.674	683.894
3.30832	508.453	573.736	570.439	668.64
3.31458	505.369	602.707	569.11	666.534
3.32083	502.391	613.585	555.191	668.132
3.32708	497.063	581.589	559.033	696.027
3.33334	499.341	569.553	553.216	667.459
3.33959	501.243	576.423	553.815	675.931
3.34585	501.116	575.947	561.253	672.293
3.3521	502.447	643.73	551.916	662.381
3.35835	497.635	577.06	547.518	683.626
3.36461	503.826	602.787	560.784	734.654
3.37086	502.91	588.64	561.96	710.893
3.37711	499.698	585.771	555.095	660.108
3.38337	502.883	581.663	565.695	675.713
3.38962	504.56	585.022	568.582	666.307
3.39588	505.944	599.716	554.756	742.099
3.40213	502.241	582.759	557.013	674.47
3.40838	508.604	608.612	554.313	735.152
3.41464	507.72	577.855	555.159	665.743
3.42089	500.869	576.902	558.639	690.049
3.42715	508.017	590.403	554.071	727.062
3.4334	506.532	592.943	563.228	816.536
3.43965	508.785	666.645	550.07	680.5
3.44591	496.536	609.648	533.553	649.586
3.45216	507.09	605.344	535.735	673.778
3.45842	505.674	622.295	542.78	629.08
3.46467	511.83	603.825	554.12	659.769
3.47092	510.974	624.619	553.63	676.174
3.47718	510.115	640.929	559.113	666.524
3.48343	509.103	585.725	559.435	754.983
3.48969	515.424	607.226	567.322	676.335
3.49594	507.038	611.161	554.655	659.069
3.50219	508.563	658.514	552.727	681.37
3.50845	503.832	666.034	561.789	694.243
3.5147	506.594	580.506	555.787	684.495
3.52095	499.851	626.881	560.557	673.701
3.52721	502.962	629.761	550.065	675.089
3.53346	501.574	622.333	552.616	680.189
3.53972	500.744	620.695	551.968	688.076
3.54597	490.455	589.508	543.73	651.008
3.55222	501.248	593.107	549.909	677.533
3.55848	500.023	590.519	565.703	671.915
3.56473	489.381	580.845	565.847	704.585
3.57099	497.748	571.178	560.608	687.122
3.57724	498.397	581.136	571.734	734.358
3.58349	497.089	590.473	571.159	726.725
3.58975	497.33	600.503	561.135	693.413
3.596	487.548	622.143	559.089	727.498
3.60226	495.563	635.817	554.722	685.788
3.60851	497.192	570.611	550.918	705.789
3.61476	505.748	611.528	551.216	684.422
3.62102	502.707	651.726	545.461	679.315
3.62727	499.162	612.088	550.367	677.57
3.63353	496.953	583.398	543.35	666.481
3.63978	496.576	612.342	548.666	673.872
3.64603	501.484	615.803	557.168	678.006
3.65229	490.751	604.547	543.765	673.34
3.65854	500.15	596.831	552.693	681.464
3.66479	499.71	598.83	549.444	684.851
3.67105	500.438	591.737	558.11	667.584
3.6773	500.803	589.726	550.501	720.237
3.68356	503.629	616.899	561.786	689.31
3.68981	506.194	590.94	566.7	675.965
3.69606	506.011	614.806	554.005	682.315
3.70232	507.184	590.473	555.976	687.838
3.70857	504.005	587.296	553.723	687.17
3.71483	503.873	613.636	546.208	670.899
3.72108	505.588	588.468	556.804	669.345
3.72733	505.142	609.808	560.281	710.585
3.73359	507.894	602.479	571.412	685.485
3.73984	501.426	606.805	565.384	698.351
3.7461	502.138	595.087	562.011	703.046
3.75235	503.615	603.043	554.955	689.763
3.7586	510.056	590.123	553.965	718.549
3.76486	509.567	591.172	537.208	670.667
3.77111	506.459	587.365	544.292	674.199
3.77737	507.676	609.842	543.784	653.032
3.78362	505.757	598.339	560.229	710.448
3.78987	504.916	576.47	548.402	671.024
3.79613	510.762	625.999	561.103	695.03
3.80238	502.91	574.753	558.821	687.744
3.80864	506.31	630.167	576.519	704.977
3.81489	500.962	618.52	573.985	743.508
3.82114	502.373	620.143	567.864	699.082
3.8274	504.529	601.436	568.51	723.409
3.83365	502.436	586.386	565.368	708.744
3.8399	504.176	613.769	554.641	720.542
3.84616	505.776	672.552	549.365	726.435
3.85241	503.745	601.456	554.226	786.163
3.85867	504.27	624.187	551.478	729.965
3.86492	502.435	682.389	533.12	708.056
3.87117	503.647	594.635	538.882	681.539
3.87743	503.722	606.043	547.757	670.576
3.88368	507.271	600.404	551.088	698.351
3.88994	504.414	589.271	538.603	687.084
3.89619	498.822	611.684	544.475	669.198
3.90244	494.079	572.186	540.84	707.891
3.9087	506.497	623.717	551.044	700.985
3.91495	502.047	584.407	552.031	691.515
3.92121	503.797	571.717	549.643	681.652
3.92746	501.181	616.102	556.593	712.409
3.93371	502.862	611.799	556.111	695.51
3.93997	501.34	601.629	564.343	686.255
3.94622	506.182	599.723	567.448	719.04
3.95248	504.454	629.291	554.517	713.766
3.95873	505.157	628.238	569.057	685.469
3.96498	503.743	604.906	548.235	711.807
3.97124	505.092	606.626	554.424	694.224
3.97749	511.212	593.043	547.398	695.106
3.98374	502.391	620.178	549.252	689.176
3.99	497.843	575.014	549.263	680.652
3.99625	503.466	602.517	557.676	666.08
4.00251	502.106	589.561	557.137	689.122
4.00876	501.976	609.868	561.118	722.665
4.01501	492.95	577.28	566.649	670.921
4.02127	494.358	576.573	568.104	717.498
4.02752	503.556	658.008	562.182	707.71
4.03378	495.542	598.283	573.832	696
4.04003	505.388	594.372	550.982	701.159
4.04628	502.665	581.843	548.495	707.532
4.05254	503.031	582.247	545.471	692.235
4.05879	507.81	578.992	552.108	698.413
4.06504	507.581	596.466	544.343	698.246
4.0713	503	588.658	548.425	685.122
4.07755	509.671	647.739	543.378	695.061
4.08381	500.046	591.706	548.619	720.226
4.09006	503.325	584.244	561.593	720.692
4.09631	503.713	606.811	564.387	712.681
4.10257	496.182	587.609	575.236	730.377
4.10882	504.472	583.927	585.87	732.949
4.11508	501.077	617.67	581.133	763.508
4.12133	503.402	610.699	580.143	748.458
4.12758	500.546	583.845	582.143	723.665
4.13384	508.369	579.309	563.668	700.875
4.14009	500.885	602.218	552.281	677.903
4.14635	506.409	611.517	549.496	691.999
4.1526	507.142	609.554	559.404	702.355
4.15885	510.732	593.81	561.681	699.425
4.16511	506.302	570.489	555.928	693.536
4.17136	507.557	583.293	566.918	702.055
4.17762	509.466	609.971	575.004	700.169
4.18387	517.443	582.315	571.391	688.15
4.19012	508.103	609.567	568.472	695.488
4.19638	505.507	595.199	566.199	714.358
4.20263	512.384	589.837	576.742	708.498
4.20889	507.359	590.945	564.024	691.647
4.21514	511.504	576.016	569.057	691.566
4.22139	506.74	619.413	569.892	743.925
4.22765	506.567	593.639	555.952	746.22
4.2339	514.301	632.856	555.92	781.636
4.24015	515.879	596.25	545.088	684.246
4.24641	504.324	565.529	564.67	748.065
4.25266	514.076	573.259	563.186	692.295
4.25892	517.381	604.053	554.671	683.154
4.26517	511.369	577.923	549.029	812.778
4.27142	505.898	565.847	545.992	784.246
4.27768	514.695	568.25	543.534	665.341
4.28393	515.019	570.322	556.461	682.053
4.29019	513.183	611.41	557.186	695.608
4.29644	510.901	572.716	561.651	677.674
4.30269	515.149	608.728	564.931	690.114
4.30895	513.422	581.883	568.173	669.191
4.3152	510.793	582.794	559.172	736.201
4.32146	511.62	610.947	569.001	699.996
4.32771	510.611	571.096	563.999	701.959
4.33396	515.231	599.614	563.718	719.051
4.34022	509.363	714.058	559.577	737.779
4.34647	508.535	578.584	561.404	685.805
4.35273	513.939	589.1	563	681.903
4.35898	514.156	613.036	556.236	705.722
4.36523	517.278	621.267	551.22	678.231
4.37149	511.021	625.779	549.957	746.051
4.37774	512.876	614.991	552.563	662.661
4.38399	513.416	611.03	552.151	706.543
4.39025	513.957	623.237	555.888	678.685
4.3965	510.911	603.039	562.691	707.404
4.40276	509.83	634.839	560.612	666.549
4.40901	502.156	593.165	560.747	702.07
4.41526	506.775	589.57	564.726	681.171
4.42152	501.617	622.515	576.352	744.72
4.42777	501.917	591.619	558.605	728.489
4.43403	508.007	588.788	567.729	692.642
4.44028	504.98	608.297	570.092	701.632
4.44653	509.079	592.728	565.748	722.779
4.45279	506.357	601.131	559.66	690.371
4.45904	507.956	603.994	562.363	671.928
4.4653	511.299	590.737	568.997	688.01
4.47155	508.92	598.457	567.396	688.259
4.4778	504.227	613.743	561.795	678.197
4.48406	508.723	640.843	563.808	700.54
4.49031	499.525	583.629	551.5	748.764
4.49657	501.906	579.337	559.521	701.92
4.50282	502.868	583.862	560.959	733.975
4.50907	508.694	613.367	563.059	685.553
4.51533	504.18	601.134	566.85	684.485
4.52158	504.321	581.355	565.085	755.553
4.52783	506.493	599.658	554.91	732.381
4.53409	508.152	600.815	564.395	693.427
4.54034	502.277	604.269	563.06	710.859
4.5466	506.052	600.218	576.7	682.767
4.55285	502.667	643.304	580.231	710.532
4.5591	505.824	601.742	586.657	703.847
4.56536	507.006	651.07	574.282	714.994
4.57161	504.865	614.869	569.036	753.895
4.57787	501.429	591.852	564.397	659.143
4.58412	507.69	606.162	570.971	673.094
4.59037	509.108	643.557	568.584	706.037
4.59663	510.033	603.126	563.308	673.744
4.60288	505.86	591.877	563.051	680.923
4.60914	503.229	601.284	559.064	730.933
4.61539	502.938	593.262	548.803	692.882
4.62164	501.183	594.261	560.081	721.212
4.6279	509.713	609.109	561.207	714.242
4.63415	501.474	606.076	560.717	704.116
4.64041	511.879	594.197	561.265	685.378
4.64666	500.442	594.596	546.665	704.745
4.65291	512.416	605.885	549.25	674.173
4.65917	512.465	600.001	554.931	736.863
4.66542	512.98	625.766	563.773	669.144
4.67167	512.795	659.288	563.147	705.003
4.67793	515.386	620.936	551.786	672.069
4.68418	511.772	638.391	552.239	683.278
4.69044	510.05	688.304	547.64	731.668
4.69669	503.096	585.432	561.641	684.508
4.70294	506.217	589.965	568.606	678.193
4.7092	509.813	631.831	572.681	680.048
4.71545	507.045	587.11	572.055	693.279
4.72171	503.327	602.022	571.669	731.921
4.72796	510.927	594.017	565.562	670.018
4.73421	510.101	577.737	563.518	688.402
4.74047	510.981	629.487	568.416	693.596
4.74672	506.375	629.633	563.914	679.834
4.75298	512.53	598.98	568.431	737.672
4.75923	506.564	648.79	560.764	676.7
4.76548	507.305	594.329	550.013	681.625
4.77174	503.782	601.545	551.249	694.934
4.77799	504.359	595.376	562.301	690.67
4.78425	508.779	691.558	567.386	749.654
4.7905	507.5	595.263	565.985	678.082
4.79675	501.354	576.161	565.743	683.57
4.80301	516.704	605.397	548.302	692.139
4.80926	514.08	599.001	551.76	747.745
4.81552	509.864	679.817	540.063	680.891
4.82177	513.301	589.243	536.862	690.378
4.82802	504.933	607.341	544.753	694.489
4.83428	515.431	652.994	548.45	671.43
4.84053	513.001	610.221	553.496	701.301
4.84678	507.668	582.441	550.071	725.71
4.85304	508.981	588.818	534.786	688.855
4.85929	505.438	583.133	545.619	660.053
4.86555	509.616	589.603	546.525	663.719
4.8718	507.171	597.873	551.072	678.878
4.87805	515.809	633.213	563.646	677.155
4.88431	513.159	585.146	567.247	692.579
4.89056	511.606	640.991	566.388	688.496
4.89682	516.637	642.044	558.83	686.518
4.90307	511.253	609.727	556.378	693.271
4.90932	506.767	602.913	571.389	723.943
4.91558	507.615	579.066	579.75	722.343
4.92183	509.553	617.967	580.791	723.963
4.92809	514.653	586.158	571.553	717.202
4.93434	505.932	598.204	575.893	740.527
4.94059	506.828	652.862	557.264	715.948
4.94685	504.199	615.219	568.095	750.144
4.9531	508.725	587.904	566.962	725.266
4.95936	502.57	621.81	566.524	702.843
4.96561	497.078	579.01	565.107	711.402
4.97186	501.625	584.684	568.486	711.83
4.97812	500.442	581.781	569.881	698.62
4.98437	497.731	568.205	571.52	700.754
4.99062	502.227	591.127	579.572	707.241
4.99688	509.217	576.402	574.352	688.404
5.00313	503.939	588.202	588.784	732.172
5.00939	509.593	608.559	580.142	707.84
5.01564	509.375	590.332	579.714	715.898
5.02189	504.701	603.652	588.688	677.55
5.02815	504.601	632	580.806	682.437
5.0344	503.342	583.456	576.135	667.555
5.04066	503.701	582.124	575.258	721.745
5.04691	512.045	590.267	566.638	720.123
5.05316	508.476	582.195	571.806	691.545
5.05942	505.687	576.428	576.139	687.939
5.06567	505.389	622.583	573.857	733.253
5.07193	508.732	645.832	574.575	770.876
5.07818	510.566	591.778	581.839	709.789
5.08443	507.395	602.056	583.154	697.569
5.09069	506.115	602.669	573.929	684.799
5.09694	506.18	615.54	571.181	706.129
5.1032	515.246	614.741	575.605	664.593
5.10945	509.786	578.038	573.182	661.727
5.1157	510.708	694.685	570.247	666.471
5.12196	505.711	586.486	578.268	698.928
5.12821	506.13	615.583	576.336	821.415
5.13446	511.421	586.038	575.389	665.679
5.14072	513.984	673.882	570.462	768.033
5.14697	513.292	592.528	578.51	770.056
5.15323	510.87	620.615	577.02	694.827
5.15948	514.751	597.125	563.087	663.484
5.16573	509.676	656.026	546.99	728.238
5.17199	506.932	582.819	546.65	680.505
5.17824	501.727	590.29	540.368	693.03
5.1845	508.524	642.819	545.968	679.368
5.19075	507.931	595.014	543.174	685.151
5.197	513.291	598.668	549.183	732.747
5.20326	509.382	617.266	561.962	719.851
5.20951	508.754	597.548	573.98	689.312
5.21577	506.108	599.606	579.692	708.073
5.22202	509.618	598.822	586.302	701.739
5.22827	515.033	585.505	589.312	688.4
5.23453	508.838	588.668	588.861	782.872
5.24078	509.151	644.283	572.827	682.645
5.24704	496.933	575.977	572.707	670.947
5.25329	503.112	576.162	573.664	708.431
5.25954	501.477	596.941	568.562	683.519
5.2658	498.646	583.411	563.915	760.368
5.27205	496.484	586.935	566.042	662.178
5.2783	488.465	617.36	573.24	684.517
5.28456	501.127	658.211	556.514	677.967
5.29081	501.131	576.447	567.006	751.487
5.29707	495.019	575.883	580.353	688.491
5.30332	494.265	574.76	572.823	683.739
5.30957	499.48	576.794	580.028	745.448
5.31583	493.808	614.952	572.859	695.649
5.32208	494.351	598.63	575.061	712.967
5.32834	498.298	598.76	565.547	696.443
5.33459	501.255	664.671	575.676	717.301
5.34084	499.389	576.92	579.154	685.016
5.3471	501.316	586.863	581.046	688.328
5.35335	501.045	585.635	591.589	685.111
5.35961	503.803	586.546	589.63	695.321
5.36586	498.944	584.302	581.196	678.899
5.37211	504.278	593.312	584.71	744.251
5.37837	503.074	601.095	583.095	696.348
5.38462	501.509	581.905	569.221	711.922
5.39088	502.509	597.45	577.179	713.366
5.39713	496.882	585.085	581.636	688.922
5.40338	502.963	578.201	571.12	691.06
5.40964	504.704	589.753	563.606	671.938
5.41589	500.989	589.912	576.296	717.066
5.42215	504.625	593.332	575.333	708.633
5.4284	507.199	588.401	582.714	700.41
5.43465	505.655	623.474	583.809	727.79
5.44091	509.028	607.563	579.496	733.94
5.44716	511.296	598.943	570.138	704.309
5.45341	516.346	593.757	567.78	690.994
5.45967	507.668	603.596	570.665	670.886
5.46592	510.208	613.243	561.151	687.759
5.47218	507.077	622.931	568.094	665.637
5.47843	513.128	588.215	558.425	668.11
5.48468	501.664	572.636	574.195	820.808
5.49094	515.926	624.025	563.87	685.493
5.49719	504.724	616.2	563.096	703.974
5.50345	500.897	590.26	557.292	671.851
5.5097	502.496	609.106	564.836	681.075
5.51595	498.841	639.515	560.859	658.235
5.52221	502.115	585.329	568.028	687.144
5.52846	502.399	583.192	572.817	717.276
5.53472	509.047	595.826	571.315	681.393
5.54097	518.46	619.231	556.245	700.489
5.54722	508.744	606.555	560.403	664.133
5.55348	509.279	586.91	554.277	689.308
5.55973	503.59	578.889	559.711	681.058
5.56599	504.878	569.562	552.882	695.578
5.57224	500.343	607.792	562.985	696.074
5.57849	497.713	576.438	561.479	675.603
5.58475	495.381	610.616	567.581	682.287
5.591	493.923	581.288	558.684	704.759
5.59725	497.888	592.118	564.17	727.019
5.60351	503.971	640.861	573.988	706.758
5.60976	513.288	595.978	565.317	679.339
5.61602	510.692	608.114	564.003	692.701
5.62227	507.178	658.04	560.192	720.741
5.62852	511.248	585.364	557.57	695.938
5.63478	506.465	587.172	553.911	690.693
5.64103	510.035	622.352	550.811	708.433
5.64729	511.876	588.551	547.848	697.824
5.65354	509.294	595.006	547.118	681.878
5.65979	504.727	579.698	550.036	714.938
5.66605	495.233	567.851	545.426	682.573
5.6723	497.998	584.915	556.287	673.588
5.67856	501.644	584.278	553.975	782.311
5.68481	497.097	603.583	571.053	660.941
5.69106	493.493	574.73	569.645	698.823
5.69732	501.516	622.782	573.162	722.544
5.70357	506.767	588.014	568.07	687.971
5.70983	508.094	589.145	568.452	691.071
5.71608	505.16	583.212	562.202	662.354
5.72233	505.186	607.892	573.475	748.418
5.72859	508.553	639.207	582.897	684.083
5.73484	510.579	619.163	566.129	725.233
5.74109	508.102	594.055	573.326	732.712
5.74735	507.126	599.333	569.399	683.786
5.7536	503.911	598.978	564.008	661.983
5.75986	502.412	593.969	565.981	728.908
5.76611	500.431	630.496	563.961	710.596
5.77236	502.183	643.174	550.109	717.412
5.77862	496.171	604.833	545.593	681.823
5.78487	501.035	611.466	552.95	721.102
5.79113	503.415	582.108	556.891	679.128
5.79738	510.725	615.794	559.067	729.143
5.80363	501.141	596.593	568.133	693.875
5.80989	510.353	699.904	560.2	725.272
5.81614	509.385	623.124	568.813	783.785
5.8224	503.642	583.695	578.922	792.245
5.82865	511.039	611.921	580.878	723.646
5.8349	509.854	630.01	570.243	702.164
5.84116	505.814	601.256	563.814	684.501
5.84741	502.962	594.807	579.994	727.615
5.85367	506.851	587.083	567.965	755.935
5.85992	500.798	590.307	567.455	710.715
5.86617	512.092	599.812	568.472	759.488
5.87243	498.843	619.784	556.744	667.246
5.87868	504.821	601.289	551.778	647.183
5.88493	494.711	584.93	568.716	728.728
5.89119	493.285	614.805	562.052	735.017
5.89744	494.349	574.327	553.81	720.307
5.9037	496.39	573.881	555.124	724.259
5.90995	501.308	626.843	553.007	674.773
5.9162	498.628	577.87	545.158	734.058
5.92246	503.048	595.152	554.476	749.652
5.92871	506.37	584.441	554.903	678.322
5.93497	508.822	605.717	573.647	732.157
5.94122	514.103	605.258	586.159	700.692
5.94747	512.688	587.19	581.081	679.901
5.95373	514.405	591.616	585.227	714.197
5.95998	508.103	623.386	578.826	664.904
5.96624	507.06	606.207	575.616	674.753
5.97249	501.31	579.349	578.159	671.272
5.97874	500.625	610.479	581.529	691.201
5.985	498.142	626.426	579.547	709.89
5.99125	493.997	570.296	566.584	725.462
5.99751	491.526	567.362	572.755	692.658
6.00376	501.98	593.722	563.313	683.792
6.01001	499.293	575.768	570.798	696.343
6.01627	511.222	636.039	568.42	674.689
6.02252	512.279	607.253	566.043	697.81
6.02878	517.266	619.199	561.2	711.491
6.03503	521.094	591.62	553.647	725.141
6.04128	522.678	594.43	557.004	687.819
6.04754	515.211	610.066	555.629	694.712
6.05379	517.716	626.93	544.61	715.001
6.06004	514.211	588.111	550.087	674.588
6.0663	517.308	622.32	540.457	677.888
6.07255	502.92	578.237	540.667	684.12
6.07881	508.782	578.046	535.613	681.62
6.08506	510.974	582.578	539.57	678.049
6.09131	506.785	569.002	538.729	692.128
6.09757	507.354	619.985	544.899	783.225
6.10382	503.384	586.767	549.549	700.774
6.11008	512.318	663.471	552.486	706.913
6.11633	513.579	589.817	550.411	677.236
6.12258	521.003	624.424	552.59	677.742
6.12884	516.488	595.032	556.724	667.824
6.13509	520.888	602.345	566.697	681.716
6.14135	517.663	598.042	554.326	711.224
6.1476	514.265	595.455	558.824	682.683
6.15385	512.217	604.402	551.469	667.855
6.16011	505.043	593.686	568.313	679.691
6.16636	510.414	614.905	574.618	717.053
6.17262	507.382	588.931	572.788	711.501
6.17887	507.419	603.075	569.256	729.873
6.18512	510.67	588.405	570.529	733.244
6.19138	508.053	597.138	570.226	713.522
6.19763	504.96	584.543	562.578	745.42
6.20388	514.108	575.603	568	729.664
6.21014	514.893	614.839	565.854	733.322
6.21639	514.09	630.513	578.548	747.918
6.22265	512.718	664.663	569.229	732.58
6.2289	516.02	639.22	568.394	702.313
6.23515	512.994	608.719	578.558	735.534
6.24141	517.572	616.441	582.844	696.554
6.24766	507.518	593.962	578.65	702.882
6.25392	504.114	598.014	573.175	668.339
6.26017	507.865	631.371	560.033	685.365
6.26642	506.456	604.342	546.304	690.558
6.27268	502.756	612.372	549.882	667.205
6.27893	503.797	612.605	552.578	664.885
6.28519	503.796	594.746	560.375	691.589
6.29144	500.053	609.755	559.217	739.984
6.29769	502.235	603.701	558.309	722.322
6.30395	512.888	612.306	558.494	731.428
6.3102	512.403	629.838	567.133	711.328
6.31646	509.678	592.031	547.973	677.74
6.32271	513.677	617.559	561.877	692.827
6.32896	513.104	583.12	555.965	702.754
6.33522	514.495	578.801	556.828	694.6
6.34147	511.034	608.155	547.018	738.635
6.34772	511.168	589.498	546.14	672.323
6.35398	510.03	602.701	550.658	688.55
6.36023	509.153	573.657	557.616	683.799
6.36649	506.774	581.484	556.893	751.242
6.37274	502.516	595.558	554.007	690.607
6.37899	507.026	623.922	544.4	687.913
6.38525	504.369	580.945	563.806	785.488
6.3915	513.585	581.775	553.483	754.164
6.39776	509.428	584.199	544.592	698.304
6.40401	508.858	600.808	545.854	676.811
6.41026	510.31	586.682	561.737	694.602
6.41652	514.397	607.429	563.82	674.733
6.42277	508.982	579.788	573.105	715.246
6.42903	512.577	579.061	572.579	753.008
6.43528	517.693	608.567	560.771	701.284
6.44153	512.884	599.566	554.664	692.132
6.44779	507.042	635.308	560.423	678.078
6.45404	511.859	591.262	559.645	687.672
6.4603	507.132	594.502	564.579	703.803
6.46655	507.582	621.024	564.317	713.542
6.4728	509.748	595.583	555.869	693.694
6.47906	512.336	579.604	567.527	725.842
6.48531	511.82	627.097	561.064	670.328
6.49156	509.535	620.139	555.072	675.927
6.49782	512.452	590.947	555.399	725.66
6.50407	515.316	595.102	551.412	676.109
6.51033	512.65	617.86	558.767	666.928
6.51658	517.538	587.865	547.975	673.739
6.52283	507.76	578.32	547.367	673.692
6.52909	516.67	585.895	551.05	661.129
6.53534	514.636	601.507	563.423	719.11
6.5416	516.706	580.352	567.194	710.471
6.54785	508.57	585.472	569.701	668.859
6.5541	507.913	594.9	572.643	664.483
6.56036	510.683	604.753	565.991	674.356
6.56661	512.216	604.624	587.825	693.931
6.57287	503.387	589.012	582.034	692.077
6.57912	508.303	616.134	585.796	719.055
6.58537	502.822	590.601	584.842	755.736
6.59163	507.659	625.358	583.889	740.973
6.59788	503.125	583.445	570.885	707.583
6.60414	504.657	606.469	583.39	695.073
6.61039	505.092	635.496	577.953	708.583
6.61664	510.914	650.382	580.085	702.758
6.6229	515.136	588.094	572.996	693.828
6.62915	515.411	667.7	575.772	689.547
6.63541	518.086	666.732	579.603	689.938
6.64166	514.598	663.898	587.051	691.079
6.64791	507.938	640.282	580.483	741.577
6.65417	508.439	572.443	579.154	687.702
6.66042	516.353	584.221	588.983	680.992
6.66667	512.21	614.22	584.598	668.51
6.67293	505.858	584.537	579.442	689.229
6.67918	510.649	616.193	572.169	697.872
6.68544	509.225	598.422	580.877	712.598
6.69169	513.219	581.774	565.834	690.364
6.69794	509.844	584.746	569.54	679.561
6.7042	516.105	601.652	571.409	700.398
6.71045	514.356	678.518	562.179	674.558
6.71671	514.809	594.943	557.334	695.219
6.72296	513.553	576.31	561.327	675.128
6.72921	514.881	653.699	573.171	735.538
6.73547	514.068	595.207	555.545	703.68
6.74172	513.915	631.386	553.432	746.061
6.74798	502.859	558.881	546.596	653.176
6.75423	512.622	621.44	537.553	656.008
6.76048	503.593	580.459	545.339	693.251
6.76674	502.785	607.538	535.207	659.847
6.77299	508.677	607.443	544.71	706.234
6.77925	508.166	630.647	545.291	688.129
6.7855	510.777	628.541	553.5	709.429
6.79175	509.246	616.1	559.292	684.442
6.79801	512.908	601.024	557.675	701.335
6.80426	510.901	568.427	568.933	682.498
6.81051	515.249	588.51	574.421	721.572
6.81677	512.465	571.249	571.753	720.36
6.82302	504.047	568.227	566.451	757.204
6.82928	506.963	577.935	557.788	670.749
6.83553	514.433	580.198	551.408	732.674
6.84178	508.121	593.105	550.218	721.162
6.84804	517.91	635.11	547.345	702.78
6.85429	508.562	583.073	555.689	696.911
6.86055	514.254	635.317	549.985	675.142
6.8668	510.904	597.305	561.687	677.79
6.87305	515.082	609.761	565.378	707.09
6.87931	507.214	587.931	561.655	671.285
6.88556	512.776	584.672	556.954	707.167
6.89182	512.916	606.239	552.516	692.265
6.89807	510.203	577.506	556.133	712.206
6.90432	512.295	591.932	563.028	814.106
6.91058	518.711	614.929	565.417	711.826
6.91683	516.084	611.255	565.188	734.8
6.92309	516.888	588.113	567.043	718.01
6.92934	513.822	580.469	569.88	716.67
6.93559	520.657	632.935	571.629	712.342
6.94185	516.211	624.634	573.238	722.411
6.9481	511.515	592.208	570.831	695.888
6.95435	515.628	650.824	565.432	690.597
6.96061	519.906	602.178	553.78	701.925
6.96686	509.084	580.84	553.714	699.67
6.97312	505.059	589.245	559.801	724.799
6.97937	503.719	603	551.437	674.912
6.98562	510.432	653.43	552.727	685.439
6.99188	509.613	586.84	562.269	668.132
6.99813	514.043	586.846	554.925	677.437
7.00439	507.673	576.686	559.36	688.142
7.01064	516.168	576.37	564.43	678.858
7.01689	516.176	660.335	576.96	734.216
7.02315	510.416	598.571	572.062	674.216
7.0294	511.058	576.903	570.099	693.842
7.03566	511.164	591.106	576.152	744.359
7.04191	512.395	646.799	553.9	677.631
7.04816	506.68	630.936	558.168	660.706
7.05442	504.579	605.35	549.579	666.677
7.06067	504.474	566.251	546.782	758.943
7.06693	503.295	581.211	546.131	657.109
7.07318	506.389	603.427	556.145	685.884
7.07943	501.514	577.424	558.47	677.501
7.08569	506.121	574.067	573.844	706.541
7.09194	506.291	577.222	574.498	737.945
7.09819	509.178	584.839	563.71	705.819
7.10445	505.831	577.748	576.335	712.849
7.1107	505.416	574.159	567.836	683.378
7.11696	512.751	632.653	560.3	732.197
7.12321	507.936	583.934	556.998	691.585
7.12946	511.459	591.33	551.507	689.468
7.13572	505.507	574.189	548.875	710.978
7.14197	509.608	578.724	553.455	708.355
7.14823	508.343	621.885	553.042	733.91
7.15448	507.782	599.789	548.712	752.735
7.16073	505.669	594.396	550.245	741.043
7.16699	509.545	583.202	533.595	699.839
7.17324	505.899	593.458	530.165	720.939
7.1795	508.475	583.762	528.776	706.885
7.18575	504.577	581.191	527.63	704.193
7.192	506.799	589.2	528.598	701.558
7.19826	503.232	588.882	534.703	721.137
7.20451	509.234	625.17	553.457	726.896
7.21077	508.813	640.04	551.974	704.599
7.21702	512.446	648.192	556.706	694.514
7.22327	508.216	620.669	555.235	712.929
7.22953	511.646	706.857	554.015	675.219
7.23578	509.898	616.585	567.946	706.133
7.24203	511.856	585.344	571.435	711.324
7.24829	508.448	634.031	575.002	675.028
7.25454	514.436	662.031	577.308	695.552
7.2608	507.612	585.039	576.043	696.107
7.26705	507.196	591.114	570.148	697.298
7.2733	500.995	589.217	571.51	677.261
7.27956	506.688	582.67	561.866	668.367
7.28581	508.231	636.695	560.972	693.546
7.29207	504.499	580.296	557.797	705.67
7.29832	504.376	656.122	555.323	710.391
7.30457	508.414	634.95	550.199	717.071
7.31083	512.995	625.64	557.132	703.862
7.31708	498.585	592.562	553.79	704.738
7.32334	509.374	598.578	556.67	686.969
7.32959	508.145	650.006	565.199	692.421
7.33584	512.156	597.888	571.594	702.954
7.3421	502.675	601.866	577.7	787.673
7.34835	504.409	621.453	564.603	780.051
7.35461	506.985	595.669	565.22	702.125
7.36086	502.596	592.336	565.8	708.808
7.36711	505.838	644.591	570.05	684.572
7.37337	497.907	576.46	567.382	674.974
7.37962	506.748	631.301	565.262	703.339
7.38588	503.383	596.172	565.816	709.432
7.39213	503.404	629.65	573.843	696.601
7.39838	504.729	705.706	569.33	686.367
7.40464	504.974	680.68	565.21	677.766
7.41089	507.819	605.493	556.061	685.869
7.41714	499.472	659.768	548.848	708.633
7.4234	500.042	640.064	542.841	728.519
7.42965	504.342	604.636	542.531	696.125
7.43591	500.18	617.552	542.349	660.903
7.44216	500.41	600.057	535.618	677.46
7.44841	501.413	584.518	529.554	729.892
7.45467	498.395	579.286	529.725	748.775
7.46092	501.832	595.357	524.873	692.399
7.46718	497.525	628.03	523.89	732.8
7.47343	496.799	615.07	521.339	703.46
7.47968	499.645	608.087	529.414	671.648
7.48594	500.377	577.402	544.738	706.424
7.49219	494.09	596.72	548.206	709.927
7.49845	493.947	593.598	537.083	680.598
7.5047	495.443	580.387	537.224	671.293
7.51095	501.656	591.154	543.591	707.261
7.51721	500.641	610.842	547.919	666.904
7.52346	497.556	629.276	550.773	694.193
7.52972	499.657	599.841	559.869	671.495
7.53597	500.023	593.759	562.658	687.486
7.54222	502.421	626.881	584.477	720.761
7.54848	496.827	586.472	578.355	775.014
7.55473	500.609	596.312	572.666	684.865
7.56098	500.171	596.686	572.999	712.853
7.56724	499.268	598.664	553.58	684.28
7.57349	496.113	591.063	560.378	701.405
7.57975	502.646	609.684	568.699	693.563
7.586	496.233	581.924	559.792	676.932
7.59225	501.403	599.648	557.437	722.737
7.59851	509.514	586.233	544.512	678.893
7.60476	505.826	586.303	544.278	728.166
7.61102	506.421	576.829	524.22	704.45
7.61727	505.045	582.052	535.2	689.096
7.62352	510.189	599.565	540.675	684.765
7.62978	503.122	591.351	543.114	671.618
7.63603	504.707	578.532	530.725	671.721
7.64229	496.043	612.049	538.444	685.724
7.64854	503.793	626.604	552.299	662.038
7.65479	507.674	582.287	547.592	680.419
7.66105	507.677	583.315	540.445	709.495
7.6673	509.11	592.84	541.171	659.918
7.67356	506.961	603.854	559.38	680.685
7.67981	502.633	602.515	573.939	694.875
7.68606	503.706	584.935	563.247	717.628
7.69232	504.171	607.926	561.649	684.957
7.69857	514.538	621.865	568.933	697.411
7.70482	508.596	585.648	561.784	674.884
7.71108	511.959	612.295	568.321	674.308
7.71733	508.644	596.437	562.353	698.549
7.72359	507.582	689.268	560.226	701.713
7.72984	508.671	583.627	567.037	697.244
7.73609	508.63	633.275	559.598	698.419
7.74235	514.352	595.752	571.321	768.026
7.7486	510.283	587.898	553.948	696.911
7.75486	511.863	622.602	552.223	755.277
7.76111	509.359	581.202	548.85	711.997
7.76736	504.924	596.912	538.866	682.615
7.77362	511.146	600.714	535.286	695.929
7.77987	514.186	614.386	528.906	702.174
7.78613	514.759	592.446	524.724	722.233
7.79238	508.103	592.78	532.28	694.151
7.79863	510.215	605.807	542.221	680.165
7.80489	513.471	589.815	555.305	694.533
7.81114	522.409	594.658	559.08	692.39
7.8174	507.065	588.679	561.566	698.906
7.82365	514.379	603.648	563.642	672.941
7.8299	516.469	587.448	555.425	673.254
7.83616	516.296	612.788	548.276	674.453
7.84241	514.24	597.53	558.547	788.97
7.84866	514.338	582.428	559.903	698.997
7.85492	511.805	593.31	560.792	661.816
7.86117	516.53	584.261	555.417	694.958
7.86743	512.454	623.993	543.691	678.165
7.87368	512.04	605.482	552.109	677.135
7.87993	513.594	602.629	559.433	707.076
7.88619	520.488	630.895	557.726	680.728
7.89244	519.101	600.061	555.634	667.231
7.8987	511.316	616.125	565.167	686.764
7.90495	517.513	627.567	556.698	704.953
7.9112	511.887	591.283	557.551	684.475
7.91746	509.466	585.524	563.097	750.139
7.92371	512.114	590.268	563.39	708.139
7.92997	512.298	584.868	570.558	705.497
7.93622	513.245	597.059	561.531	767.644
7.94247	510.036	597.213	553.54	786.628
7.94873	506.172	598.52	552.903	700.511
7.95498	507.504	636.067	547.584	697.281
7.96124	508.202	587.617	547.242	685.75
7.96749	506.687	595.427	544.184	681.354
7.97374	507.305	589.535	548.36	724.27
7.98	510.903	586.094	546.114	677.655
7.98625	511.29	624.136	540.802	714.308
7.99251	512.024	669.166	545.784	711.098
7.99876	508.812	597.745	538.128	680.893
8.00501	514.151	583.385	547.188	682.066
8.01127	509.3	649.087	539.294	685.397
8.01752	513.466	609.934	540.877	704.924
8.02377	510.77	643.266	542.849	648.102
8.03003	515.152	597.719	536.496	655.339
8.03628	517.323	639.481	543.114	686.569
8.04254	516.927	587.081	530.977	706.827
8.04879	513.888	595.859	535.336	700.38
8.05504	517.433	581.874	528.735	694.266
8.0613	517.805	626.046	546.336	655.917
8.06755	520.895	633.185	545.977	673.75
8.07381	521.089	598.494	552.458	715.315
8.08006	521.178	606.781	550.03	741.206
8.08631	519.084	629.009	552.955	682.063
8.09257	505.718	575.8	544.939	658.607
8.09882	512.997	594.611	563.744	770.237
8.10507	512.48	584.953	554.513	686.363
8.11133	511.221	584.404	554.452	711.981
8.11758	513.576	687.492	550.787	686.495
8.12384	520.407	585.244	552.583	713.928
8.13009	510.916	592.019	536.199	721.493
8.13635	513.023	592.4	536.025	707.445
8.1426	508.182	624.559	536.306	742.044
8.14885	506.393	600.452	550.36	720.43
8.15511	510.26	598.226	557.016	717.094
8.16136	515.045	618.59	548.662	700.854
8.16761	513.192	649.258	561.072	656.904
8.17387	509.62	602.49	564.947	726.473
8.18012	511.161	587.265	559.28	712.74
8.18638	512.745	597.73	556.913	710.585
8.19263	515.804	589.358	557.883	701.46
8.19888	515.386	605.072	551.644	724.682
8.20514	508.038	594.53	543.471	695.54
8.21139	508.438	582.136	540.154	671.915
8.21765	509.602	589.907	536.269	675.454
8.2239	509.804	600.689	531.284	664.243
8.23015	505.029	587.083	528.597	672.16
8.23641	505.2	590.277	537.131	686.718
8.24266	508.457	593.748	524.181	712.612
8.24892	502.451	593.137	550.232	694.07
8.25517	505.748	605.645	550.801	668.748
8.26142	502.047	598.619	555.12	682.503
8.26768	503.043	613.267	574.317	713.241
8.27393	509.866	629.942	573.985	767.539
8.28018	505.17	605.403	555.74	703.518
8.28644	509.688	592.313	569.519	702.367
8.29269	505.586	593.804	562.782	677.712
8.29895	507.135	611.419	569.215	678.431
8.3052	502.942	598.125	563.348	682.453
8.31145	503.281	600.712	562.362	723.067
8.31771	504.084	608.152	549.231	683.29
8.32396	506.417	625.834	567.201	738.679
8.33022	508.901	597.638	566.261	695.923
8.33647	506.461	615.807	578.032	712.749
8.34272	508.798	627.221	570.489	680.703
8.34898	517.28	619.706	571.969	693.357
8.35523	513.694	606.95	564.596	724.129
8.36149	512.299	603.565	572.972	685.053
8.36774	511.08	619.182	568.489	688.481
8.37399	510.176	644.875	573.537	685.504
8.38025	514.992	610.522	574.701	692.384
8.3865	510.606	593.731	573.758	680.405
8.39275	507.481	586.788	580.23	694.083
8.39901	511.473	610.868	582.116	751.334
8.40526	514.139	592.78	579.244	709.624
8.41152	511.077	614.709	591.379	706.983
8.41777	513.714	602.173	597.581	706.193
8.42403	518.14	624.935	590.48	694.872
8.43028	517.936	623.23	574.576	685.327
8.43653	517.247	601.554	567.458	701.236
8.44279	517.402	595.57	568.379	738.986
8.44904	517.535	635.535	574.487	686.264
8.45529	521.307	637.101	563.886	682.122
8.46155	509.793	601.492	559.522	695.854
8.4678	518.697	750.073	546.142	695.379
8.47406	509.372	633.713	543.139	733.725
8.48031	505.867	616.281	549.173	695.911
8.48656	507.183	589.345	552.15	689.507
8.49282	509.034	648.179	555.582	664.135
8.49907	513.519	691.577	535.796	696.072
8.50533	512.652	590.713	531.556	676.843
8.51158	505.217	586.382	528.022	671.368
8.51783	505.868	589.577	535.534	745.651
8.52409	511.255	615.39	526.441	669.016
8.53034	509.367	596.447	535.56	695.922
8.5366	513.527	607.665	542.91	757.377
8.54285	509.748	605.278	539.752	664.97
8.5491	511.318	672.201	560.532	663.902
8.55536	514.492	615.239	566.261	672.674
8.56161	511.02	622.086	571.265	764.653
8.56786	509.497	612.59	568.59	682.536
8.57412	512.379	612.687	566.062	693.162
8.58037	513.44	601.883	568.938	668.63
8.58663	507.939	622.429	557.257	667.183
8.59288	516.077	640.856	565.405	711.894
8.59914	513.588	624.779	560.889	671.062
8.60539	511.249	605.931	566.822	679.486
8.61164	509.709	604.673	557.342	692.658
8.6179	510.569	622.82	548.604	690.176
8.62415	503.634	589.416	551.177	679.749
8.6304	506.343	605.598	548.501	669.265
8.63666	513.444	592.245	546.16	690.37
8.64291	514.672	599.822	532.766	738.162
8.64917	511.171	587.318	538.857	740.467
8.65542	515.189	606.679	532.527	690.537
8.66167	517.999	607.864	537.852	719.239
8.66793	520.064	608.783	526.874	670.682
8.67418	516.651	644.9	526.518	669.408
8.68043	522.476	649.76	529.911	712.134
8.68669	513.505	595.703	535.129	658.553
8.69294	517.775	607.901	540.849	761.799
8.6992	515.092	583.073	556.114	673.37
8.70545	517.757	601.665	540.05	662.793
8.71171	512.538	589.6	538.336	656.891
8.71796	518.935	615.298	551.214	717.352
8.72421	513.108	617.078	552.619	693.015
8.73047	514.429	606.664	546.562	666.037
8.73672	514.208	580.133	544.872	677.937
8.74297	522.973	651.465	551.656	690.906
8.74923	511.923	582.328	551.079	687.049
8.75548	517.152	577.137	556.56	705.53
8.76174	516.969	583.806	568.107	699.573
8.76799	512.885	596.69	557.233	718.648
8.77424	505.633	577.068	554.073	676.437
8.7805	506.711	644.041	546.785	717.921
8.78675	512.021	610.992	552.58	661.157
8.79301	510.407	607.345	544.539	687.287
8.79926	509.405	605.171	547.941	666.455
8.80551	517.316	586.171	549.839	664.568
8.81177	515.313	649.873	536.52	662.32
8.81802	513.548	605.079	543.558	672.394
8.82428	515.314	603.618	546.672	666.474
8.83053	518.304	591.64	567.978	684.431
8.83678	517.336	649.023	574.876	683.095
8.84304	509.298	628.622	574.1	697.149
8.84929	509.374	656.773	590.133	685.594
8.85554	516.904	589.172	586.49	714.234
8.8618	512.327	624.533	578.338	681.384
8.86805	510.269	626.71	582.064	708.724
8.87431	513.402	608.309	579.28	694.478
8.88056	512.167	607.48	563.938	821.304
8.88682	515.328	642.941	559.079	674.647
8.89307	513.137	590.26	556.502	675.346
8.89932	503.639	589.53	549.977	667.598
8.90558	512.034	596.807	543.962	680.092
8.91183	509.788	596.54	549.234	684.792
8.91808	502.1	590.154	559.241	719.764
8.92434	499.07	574.801	557.346	717.297
8.93059	509.921	619.492	543.495	668.83
8.93685	500.645	643.041	565.103	729.649
8.9431	509.285	607.796	571.181	712.982
8.94935	506.959	609.188	558.485	774.849
8.95561	505.996	639.91	564.621	714.264
8.96186	506.445	623.182	560.922	725.153
8.96812	510.225	623.803	567.674	728.875
8.97437	513.923	639.486	553.872	710.059
8.98062	510.622	658.497	549.409	700.72
8.98688	512.399	636.125	535.794	715.84
8.99313	508.848	631.632	540.026	706.38
8.99939	515.179	628.066	547.148	676.408
9.00564	507.393	639.097	548.503	678.764
9.01189	512.737	634.61	562.79	698.932
9.01815	507.335	648.158	565.692	749.644
9.0244	505.16	627.494	557.373	849.372
9.03065	504.831	615.868	549.87	685.452
9.03691	516.36	632.103	552.833	779.833
9.04316	508.703	625.299	549.622	693.833
9.04942	505.817	604.148	551.589	695.251
9.05567	504.922	620.152	557.454	679.826
9.06192	514.495	606.467	555.78	686.213
9.06818	515.132	605.068	568.796	708.303
9.07443	512.224	599.223	581.89	704.659
9.08069	508.838	600.277	575.535	690.778
9.08694	509.855	625.45	574.61	783.398
9.09319	515.923	598.291	572.055	681.258
9.09945	511.513	597.047	572.447	731.02
9.1057	511.865	594.414	582.249	762.489
9.11196	514.442	599.937	589.765	741.332
9.11821	513.723	624.854	583.904	674.585
9.12446	511.832	616.247	574.851	708.556
9.13072	508.843	584.427	565.629	693.668
9.13697	505.57	605.283	567.651	680.351
9.14322	505.883	636.172	566.543	697.319
9.14948	505.765	592.513	567.454	740.616
9.15573	513.134	590.608	558.447	700.558
9.16199	509.001	585.675	565.329	681.775
9.16824	504.275	588.047	568.023	698.432
9.1745	514.573	622.188	575.992	781.179
9.18075	509.361	617.67	574.652	687.915
9.187	507.892	594.973	581.377	708.242
9.19326	516.852	719.151	582.222	676.987
9.19951	509.884	604.938	578.458	689.562
9.20576	511.808	657.716	580.832	701.25
9.21202	509.357	604.141	558.812	677.665
9.21827	509.328	657.895	555.624	760.876
9.22453	502.808	597.499	543.818	666.899
9.23078	507.815	619.59	543.581	658.384
9.23703	503.61	623.267	561.284	701.874
9.24329	506.89	592.823	560.959	690.528
9.24954	508.295	601.131	565.605	685.266
9.2558	506.797	598.82	571.435	696.539
9.26205	508.926	589.168	578.701	746.888
9.2683	508.151	582.836	563.344	700.799
9.27456	514.441	598.572	565.6	696.817
9.28081	513.409	611.902	563.583	679.573
9.28707	516.981	599.462	548.057	704.822
9.29332	509.037	661.473	559.129	692.254
9.29957	510.276	615.294	550.92	679.029
9.30583	516.845	651.328	557.163	662.693
9.31208	508.896	580.734	559.253	698.78
9.31833	518.372	633.245	558.083	759.575
9.32459	514.261	596.653	545.286	673.887
9.33084	515.875	609.448	538.552	682.825
9.3371	510.783	592.231	532.033	681.323
9.34335	510.34	584.764	533.506	660.377
9.3496	504.219	576.475	522.275	662.51
9.35586	509.161	572.894	516.46	663.571
9.36211	514.788	618.802	534.671	677.797
9.36837	512.794	602.91	545.118	685.147
9.37462	504.097	586.587	551.504	685.433
9.38087	505.999	589.069	553.931	703.04
9.38713	519.21	614.448	557.427	699.966
9.39338	517.007	614.519	565.843	682.667
9.39964	513.479	596.726	560.597	843.279
9.40589	518.754	628.799	572.528	718.908
9.41214	524.279	696.313	568.161	695.074
9.4184	521.406	644.323	567.476	718.587
9.42465	520.227	629.128	560.991	696.01
9.4309	525.485	595.132	556.798	707.697
9.43716	518.24	635.259	563.702	682.843
9.44341	509.536	621.254	565.272	689.647
9.44967	509.406	583.146	561.808	763.895
9.45592	512.861	584.409	563.612	655.769
9.46218	506.601	594.487	572.672	672.955
9.46843	514.469	589.259	575.407	676.418
9.47468	509.085	584.938	568.147	696.754
9.48094	518.821	601.631	575.357	732.755
9.48719	516.659	611.945	577.686	700.85
9.49344	517.815	586.103	579.835	681.795
9.4997	513.487	603.564	569.362	700.004
9.50595	521.018	606.046	570.341	708.42
9.51221	518.468	586.937	567.665	693.746
9.51846	515.586	603.972	568.687	704.057
9.52471	511.135	605.621	562.226	720.419
9.53097	514.275	604.372	558.155	685.269
9.53722	517.289	591.119	559.512	683.167
9.54348	515.282	607.739	566.874	693.211
9.54973	518.627	620.077	564.239	751.146
9.55598	521.998	600.166	554.043	661.608
9.56224	520.435	645.408	549.49	673.391
9.56849	516.014	593.867	568.256	687.024
9.57475	519.674	584.394	567.779	686.971
9.581	517.462	598.423	549.271	702.645
9.58725	515.187	599.576	570.684	710.079
9.59351	515.749	606.025	564.657	729.075
9.59976	514.723	610.599	552.533	686.923
9.60601	518.218	631.775	549.855	702.142
9.61227	508.772	598.629	553.977	714.046
9.61852	518.358	611.26	558.548	705.185
9.62478	518.998	624.328	553.359	693.109
9.63103	510.985	610.387	555.876	703.362
9.63729	507.139	648.162	559.614	725.705
9.64354	515.631	609.403	563.309	730
9.64979	507.158	602.915	561.761	734.803
9.65605	514.398	616.574	566.534	796.135
9.6623	511.057	611.053	564.95	765.478
9.66855	521.746	695.174	560.027	735.209
9.67481	511.827	588.449	559.637	756.452
9.68106	512.622	599.567	560.788	739.76
9.68732	512.391	633.401	564.467	703.632
9.69357	519.883	607.564	559.48	755.57
9.69982	508.573	604.907	562.887	708.381
9.70608	511.299	601.073	571.386	695.1
9.71233	511.93	592.916	574.443	712.797
9.71859	512.619	606.342	577.552	724.844
9.72484	509.51	609.362	566.721	695.176
9.73109	509.326	591.407	564.256	691.387
9.73735	503.396	597.67	570.843	696.36
9.7436	505.284	709.553	563.715	731.926
9.74986	505.838	615.88	560.176	689.501
9.75611	513.463	592.577	563.598	673.515
9.76236	511.947	622.775	573.499	688.768
9.76862	504.451	591.12	581.845	710.354
9.77487	511.427	631.805	585.742	683.612
9.78112	515.563	621.372	585.737	762.102
9.78738	514.841	604.227	581.239	692.216
9.79363	512.354	607.794	579.374	693.869
9.79989	509.811	587.281	577.538	691.31
9.80614	508.865	602.15	573.694	706.323
9.81239	508.143	595.107	562.712	673.972
9.81865	503.459	618.488	541.528	751.032
9.8249	503.371	589.963	555.048	665.017
9.83116	514.865	588.012	558.851	672.779
9.83741	513.596	587.169	558.991	665.842
9.84366	518.313	593.274	564.699	684.549
9.84992	514.697	589.672	565.233	688.974
9.85617	518.926	638.438	566.137	682.276
9.86243	515.008	612.223	564.012	749.434
9.86868	514.194	585.358	569.369	720.965
9.87493	513.486	636.693	573.287	782.614
9.88119	512.809	615.061	579.645	680.802
9.88744	506.926	616.576	584.045	686.364
9.89369	513.012	616.997	573.457	715.415
9.89995	509.855	592.276	569.781	704.723
9.9062	519.07	641.187	559.514	688.783
9.91246	520.704	594.573	578.02	708.478
9.91871	514.61	598.463	573.559	701.949
9.92497	522.783	636.887	578.96	694.13
9.93122	518.428	671.819	570.203	688.729
9.93747	512.96	659.281	565.338	698.209
9.94373	513.025	586.165	577.981	696.04
9.94998	519.907	583.813	573.054	695.271
9.95623	518.122	598.461	566.299	673.268
9.96249	525.184	611.299	572.746	699.827
9.96874	514.085	585.564	558.516	686.071
9.975	508.326	653.58	560.42	674.804
9.98125	518.355	581.896	570.314	685.448
			574.215	697.097
			586.036	703.814
			584.291	706.421
			573.432	768.716
			583.157	680.538
			573.922	686.78
			572.023	707.663

## Sheet: Figure 4b-d
	Profile data used in bottom portion of 4b (sepsis only), figure 4d
Bin (n)	Control mean velocity at bin (μm/s)	Sepsis mean velocity at bin (μm/s)
1 (left), -35 μm from center	463.582	557.234
2	479.882	559.244
3	486.816	560.399
4	492.978	560.816
5	509.092	561.151
6	518.936	562.535
7	523.954	564.515
8	525.364	565.403
9	527.262	563.801
10	528.231	564.019
11	529.433	567.99
12	529.528	569.299
13	529.257	566.995
14	524.57	566.103
15	514.016	560.438
16	499.565	559.154
17	495.025	557.564
18	486.487	553.648
19 (right) +35 μm from center	468.75	550.102

## Sheet: Figure 4e
Values represent ratio of mean wall velocity to maximum suspenson velocity (arb. units)
Control	Sepsis
0.753537	0.765088
0.74557	0.753273
0.7382	0.756854
	0.782524
	0.813887
	0.800405

[truncated: 13 more sheets: Figure 5a, Figure 5b, Figure 5c, Figure 5d, Figure 5e, Figure 5g, Figure 5h, Figure 6a, Figure 6c, Figure 6d, Figure 6f-h, control, Figure 6f-h, drug, Sheet14]
